# Supplementary material for: Molecular basis for the enzymatic inactivity of class III glutaredoxin ROXY9 on standard glutathionylated substrates
Source: Nat Commun. 2025 Jan 11;16:589. doi: 10.1038/s41467-024-55532-z (PMC11724882; doi:10.1038/s41467-024-55532-z)
Supplement: Supplementary file 4 — Source Data [file 41467_2024_55532_MOESM4_ESM.xlsx]

## Sheet: HED
Fig. 3a HED assay
Three independent protein samples were prepared from three independent insect cultures. For each biological replicate, four technical replicates were measured. This table represent the means of these for replicates.
time (s)	GRXC2			ROXY9			CPYC			CCLS			w/o GRX
	I	II	III	I	II	III	I	II	III	I	II	III	I	II	III	protein sample
0	0	0	0	0	0	0	0	0	0	0	0	0	0	0	0
0.5	-0.01766	-0.00648	-0.00879	-0.00162	-0.00172	-0.0009	-0.00265	-0.0021	-0.00193	-0.00044	-0.00064	-0.00048	-0.00134	-0.00089	-0.00119
1	-0.02304	-0.01224	-0.01403	-0.00218	-0.00298	-0.00138	-0.00381	-0.00305	-0.00288	-0.00135	-0.00117	-0.00104	-0.00182	-0.00157	-0.00162
1.5	-0.02856	-0.01832	-0.01923	-0.0024	-0.00343	-0.00164	-0.005	-0.004	-0.00404	-0.00241	-0.00173	-0.00137	-0.00249	-0.00188	-0.00207
2	-0.03361	-0.02372	-0.02418	-0.00341	-0.00374	-0.00199	-0.0055	-0.00421	-0.00487	-0.00284	-0.00205	-0.00173	-0.00304	-0.0027	-0.00268
2.5	-0.03855	-0.02933	-0.02902	-0.00438	-0.00442	-0.00254	-0.00653	-0.00489	-0.00565	-0.00371	-0.00322	-0.00212	-0.00346	-0.00353	-0.00313
3	-0.04351	-0.03521	-0.03391	-0.00474	-0.00502	-0.00288	-0.00765	-0.00559	-0.00644	-0.0043	-0.00469	-0.00257	-0.00365	-0.00365	-0.00347
3.5	-0.04857	-0.04076	-0.03859	-0.00509	-0.00573	-0.00333	-0.00803	-0.00645	-0.007	-0.00455	-0.00533	-0.00321	-0.00388	-0.00416	-0.00371
4	-0.05375	-0.04632	-0.04336	-0.00552	-0.00634	-0.00388	-0.00855	-0.00719	-0.00827	-0.00524	-0.00577	-0.0034	-0.0046	-0.00507	-0.00428
4.5	-0.05879	-0.0516	-0.04818	-0.00604	-0.00641	-0.00476	-0.00959	-0.00765	-0.00922	-0.00579	-0.00662	-0.00386	-0.00523	-0.00552	-0.00496
5	-0.06379	-0.05724	-0.05281	-0.00709	-0.00719	-0.00511	-0.01032	-0.00793	-0.00981	-0.00623	-0.0074	-0.00411	-0.00576	-0.00606	-0.00538
5.5	-0.0688	-0.06229	-0.05736	-0.00804	-0.00792	-0.00532	-0.01047	-0.00876	-0.01041	-0.00704	-0.00774	-0.00398	-0.00645	-0.00646	-0.00607
6	-0.07381	-0.06736	-0.06193	-0.0085	-0.00861	-0.0055	-0.01079	-0.00933	-0.01101	-0.00773	-0.00828	-0.00434	-0.00717	-0.00685	-0.00653
6.5	-0.07865	-0.07235	-0.06653	-0.00912	-0.00967	-0.00593	-0.01137	-0.0097	-0.01171	-0.00799	-0.00928	-0.00464	-0.00735	-0.00744	-0.00687
7	-0.08372	-0.07757	-0.07082	-0.00973	-0.01021	-0.0068	-0.01214	-0.01054	-0.01246	-0.00857	-0.00988	-0.0049	-0.00768	-0.00772	-0.00732
7.5	-0.08811	-0.08292	-0.07533	-0.0106	-0.01095	-0.00736	-0.01269	-0.01093	-0.0135	-0.00915	-0.01087	-0.00502	-0.00806	-0.00781	-0.00774
8	-0.09293	-0.08748	-0.07968	-0.0112	-0.0116	-0.0075	-0.01354	-0.01158	-0.01415	-0.00954	-0.01169	-0.00533	-0.00842	-0.00835	-0.00844
8.5	-0.09798	-0.09238	-0.08388	-0.01191	-0.01185	-0.00787	-0.01463	-0.01247	-0.0145	-0.01044	-0.01177	-0.00597	-0.00898	-0.00901	-0.00895
9	-0.10267	-0.09707	-0.08819	-0.01244	-0.01219	-0.00848	-0.0151	-0.01304	-0.01534	-0.01095	-0.01222	-0.00643	-0.00928	-0.00966	-0.00944
9.5	-0.10738	-0.10224	-0.09233	-0.01276	-0.01248	-0.00869	-0.01549	-0.01346	-0.01621	-0.01124	-0.01277	-0.00698	-0.00991	-0.01023	-0.00973
10	-0.11193	-0.10662	-0.09634	-0.01355	-0.01361	-0.00891	-0.01605	-0.01423	-0.01727	-0.01197	-0.01331	-0.00774	-0.01065	-0.01068	-0.01008
Fig. S5 HED assay
Three or two technical replicates from one protein sample are shown. replicates were measured.
time (min)		strep-MBP-GRXC2			strep-MBP-ROXY9		ROXY9 w/o tag		Buffer
	I	II	III	I	II	III	I	II	I
0	0.007	-0.003	-0.004	0.00166667	-0.00133333	-0.000333333	0.0005	-0.0005	0
0.333	-0.006	-0.016	-0.017	0.00066667	-0.00233333	-0.00133333	0.0005	-0.0015	-0.001
0.667	-0.019	-0.028	-0.029	-0.00033333	-0.00333333	-0.00233333	-0.0005	-0.0025	-0.002
1	-0.033	-0.043	-0.043	-0.00133333	-0.00433333	-0.00333333	-0.0015	-0.0035	-0.004
1.333	-0.047	-0.057	-0.057	-0.00233333	-0.00533333	-0.00433333	-0.0035	-0.0055	-0.005
1.667	-0.062	-0.072	-0.072	-0.00333333	-0.00733333	-0.00633333	-0.0045	-0.0065	-0.007
2	-0.077	-0.086	-0.086	-0.00533333	-0.00833333	-0.00733333	-0.0065	-0.0085	-0.009

## Sheet: Cys-SG
Fig. 3b Cys-SG assay
Two independent protein samples were prepared from three independent insect cultures. For each biological replicate, four technical replicates were measured. This table represent the means of these four replicates.
time	GRXC2		ROXY9		CPYC		CCLS		w/o GRX
0	0	0	0	0	0	0	0	0	0	0
0.5	-0.00261	-0.00201	-1.4e-05	-0.0005	-0.00036	-0.00042	-7e-05	-0.00079	-0.00011	-0.00022
1	-0.00482	-0.00401	-0.00014	-0.00057	-0.0003	-0.00085	-0.00018	-0.00096	-0.00034	-0.00026
1.5	-0.00689	-0.00564	-0.00031	-0.00063	-0.00056	-0.00089	-0.00043	-0.00133	-0.00045	-0.00043
2	-0.00904	-0.00773	-0.00043	-0.0009	-0.00064	-0.00085	-8.9e-05	-0.00146	-0.0004	-0.00071
2.5	-0.01128	-0.00944	-0.00092	-0.00108	-0.00081	-0.00121	0.000221	-0.00156	-0.00044	-0.00073
3	-0.01324	-0.01124	-0.00088	-0.00117	-0.00096	-0.00144	-0.00015	-0.00184	-0.00051	-0.00077
3.5	-0.01531	-0.01317	-0.00041	-0.00122	-0.00095	-0.00146	-0.00059	-0.00179	-0.00052	-0.00104
4	-0.0175	-0.01524	-0.00059	-0.00148	-0.00108	-0.00177	-0.00064	-0.00177	-0.00066	-0.00117
4.5	-0.01962	-0.01745	-0.00092	-0.0016	-0.00156	-0.00192	-0.00049	-0.00198	-0.00089	-0.00132
5	-0.02173	-0.01958	-0.00078	-0.00169	-0.00179	-0.00193	-0.00057	-0.00225	-0.00109	-0.00157
5.5	-0.024	-0.02168	-0.0007	-0.00197	-0.00149	-0.00223	-0.00074	-0.00237	-0.00105	-0.00168
6	-0.02627	-0.02356	-0.00088	-0.00173	-0.00173	-0.00256	-0.00093	-0.00236	-0.00095	-0.00205
6.5	-0.02849	-0.02564	-0.00087	-0.00175	-0.00195	-0.00279	-0.00079	-0.00246	-0.00096	-0.00237
7	-0.03071	-0.02788	-0.00097	-0.00208	-0.00208	-0.00279	-0.00056	-0.00271	-0.00098	-0.00267
7.5	-0.03303	-0.02992	-0.00114	-0.00241	-0.00194	-0.00291	-0.00084	-0.00271	-0.00108	-0.00306
8	-0.03521	-0.03179	-0.00095	-0.0025	-0.00207	-0.00312	-0.00085	-0.00282	-0.00129	-0.00321
8.5	-0.03734	-0.03423	-0.00099	-0.0025	-0.00223	-0.0032	-0.00086	-0.00301	-0.00131	-0.00326
9	-0.03966	-0.03633	-0.0012	-0.00257	-0.00242	-0.00323	-0.00087	-0.00334	-0.00125	-0.00327
9.5	-0.0419	-0.03851	-0.00124	-0.00292	-0.00271	-0.00333	-0.00101	-0.00318	-0.00126	-0.00346
10	-0.04414	-0.0411	-0.00127	-0.00313	-0.00284	-0.00357	-0.0011	-0.00337	-0.00137	-0.00374

## Sheet: roGFP
Fig. 3c roGFP assay
Three independent protein samples were prepared from three independent insect cultures. For each biological replicate, three technical replicates were measured. This table represent the means of these three replicates.
	roGFPox desalted + GSSG + GRXC2		GRXC2			roGFPred desalted		ROXY9			CCLS			w/o GRX			CPYC
0	0.320742	0.339246	0.033821	0.035058	0.035459	0.029924	0.031769	0.034481	0.034985	0.034592	0.05337	0.033849	0.033617	0.035631	0.037145	0.036299	0.033719	0.033742	0.032001
1	0.323426	0.341392	0.036495	0.038218	0.038522	0.033134	0.034133	0.036491	0.037924	0.037063	0.055352	0.036145	0.037125	0.03653	0.037489	0.038125	0.03761	0.036067	0.033614
2	0.31937	0.339415	0.037801	0.039555	0.039623	0.034605	0.034719	0.037124	0.038526	0.038505	0.055745	0.037607	0.038871	0.037963	0.038999	0.038325	0.036953	0.037719	0.034001
3	0.317495	0.33792	0.037808	0.038627	0.039975	0.033769	0.034836	0.03716	0.038619	0.038557	0.056645	0.036901	0.038232	0.038224	0.039574	0.038347	0.037058	0.038785	0.034891
4	0.313446	0.337638	0.038538	0.038229	0.040581	0.03464	0.035427	0.037868	0.039125	0.039211	0.057637	0.036516	0.038708	0.038454	0.038744	0.039252	0.03762	0.038615	0.034218
5	0.315634	0.337417	0.037837	0.039325	0.041055	0.035461	0.035584	0.037238	0.038864	0.038813	0.058025	0.036836	0.038928	0.038837	0.039973	0.038886	0.037692	0.039763	0.034974
6	0.313495	0.333947	0.038537	0.039176	0.041623	0.035645	0.035834	0.037933	0.039731	0.039893	0.057144	0.037055	0.039511	0.037952	0.039921	0.039289	0.038126	0.03936	0.034938
7	0.310568	0.33227	0.038056	0.039145	0.041212	0.03608	0.03659	0.037455	0.039726	0.039573	0.059218	0.037281	0.038782	0.03811	0.039777	0.038653	0.037795	0.040168	0.034251
8	0.307913	0.332506	0.038248	0.039158	0.04224	0.034993	0.035923	0.037734	0.040242	0.040105	0.059656	0.037186	0.039993	0.038324	0.039364	0.03963	0.037749	0.041108	0.035656
9	0.308119	0.332734	0.038203	0.039649	0.042286	0.035509	0.0366	0.037637	0.03875	0.039728	0.059686	0.037496	0.039118	0.037766	0.038917	0.04024	0.037822	0.041543	0.035333
10	0.305425	0.333716	0.038513	0.039175	0.042399	0.035912	0.036864	0.03754	0.040034	0.039856	0.059136	0.037743	0.039054	0.039188	0.040439	0.039458	0.038211	0.042479	0.035026
11	0.301205	0.32794	0.049231	0.065189	0.053255	0.033685	0.034805	0.03517	0.038483	0.03797	0.057725	0.036317	0.037152	0.035896	0.03685	0.03885	0.036897	0.040881	0.03374
12	0.30859	0.331714	0.083447	0.120134	0.07902	0.03498	0.036563	0.037887	0.040719	0.041505	0.060419	0.038639	0.040802	0.038305	0.04045	0.041545	0.039057	0.044576	0.035978
13	0.309601	0.33174	0.123698	0.17347	0.107584	0.035923	0.036829	0.03882	0.041552	0.042278	0.060927	0.038637	0.040164	0.039206	0.041269	0.043332	0.040399	0.045784	0.037952
14	0.310946	0.331243	0.166648	0.221625	0.136894	0.035821	0.036776	0.039135	0.042434	0.042999	0.06268	0.03988	0.041563	0.040001	0.042018	0.045145	0.040948	0.046155	0.038818
15	0.312858	0.329968	0.206151	0.259291	0.166927	0.03623	0.036636	0.039417	0.042889	0.044602	0.063451	0.040051	0.04201	0.040835	0.042805	0.045726	0.041519	0.047892	0.039641
16	0.313433	0.332032	0.238432	0.278503	0.194914	0.03663	0.036929	0.04041	0.043856	0.04584	0.064545	0.040924	0.04295	0.041439	0.043101	0.046499	0.042448	0.048476	0.039847
17	0.313396	0.330955	0.263046	0.292734	0.22023	0.036214	0.036917	0.040747	0.044848	0.046596	0.065274	0.041421	0.043796	0.042133	0.044436	0.048105	0.043492	0.049508	0.040369
18	0.315519	0.330534	0.280736	0.300455	0.240723	0.036659	0.037667	0.041172	0.044916	0.048201	0.06686	0.042008	0.044043	0.042546	0.044469	0.049226	0.043627	0.051413	0.042003
19	0.316375	0.332181	0.291262	0.306109	0.259835	0.036659	0.037621	0.041893	0.045501	0.048483	0.068017	0.042426	0.045046	0.043018	0.045402	0.049895	0.04499	0.052524	0.042563
20	0.316601	0.331393	0.298679	0.307604	0.270997	0.037467	0.038015	0.041604	0.046093	0.048805	0.068578	0.043693	0.045097	0.043068	0.04682	0.05062	0.04559	0.053219	0.042746
21	0.317949	0.329788	0.304558	0.310918	0.280587	0.037928	0.037356	0.042685	0.047063	0.050541	0.069699	0.043818	0.0465	0.043826	0.047441	0.051863	0.046596	0.053952	0.043712
22	0.317104	0.330256	0.306904	0.311157	0.288043	0.036989	0.037716	0.042807	0.048092	0.05179	0.070669	0.044648	0.048033	0.044735	0.047995	0.052585	0.047198	0.055954	0.044933
23	0.316232	0.328987	0.309852	0.310202	0.296137	0.037484	0.037426	0.043641	0.049107	0.05452	0.07202	0.045128	0.048211	0.045528	0.049546	0.053843	0.047776	0.056583	0.046612
24	0.317955	0.330222	0.313585	0.312385	0.299839	0.038411	0.038503	0.044817	0.050032	0.054892	0.072523	0.045935	0.049136	0.046485	0.049363	0.054492	0.049186	0.057769	0.046485
25	0.318482	0.328817	0.31436	0.312591	0.303761	0.037932	0.037844	0.044876	0.051124	0.056686	0.073318	0.046445	0.049295	0.046465	0.049932	0.055804	0.049406	0.058519	0.04792
26	0.319554	0.328735	0.31514	0.313482	0.30523	0.037996	0.038575	0.045686	0.050899	0.05707	0.074492	0.046912	0.050726	0.047398	0.050547	0.056098	0.049974	0.060213	0.048483
27	0.31956	0.329582	0.316294	0.315976	0.305763	0.038479	0.038257	0.046156	0.052029	0.058473	0.076374	0.04791	0.050496	0.047896	0.052069	0.057914	0.051362	0.061224	0.048592
28	0.321771	0.331022	0.314012	0.316271	0.309301	0.038481	0.03827	0.047357	0.053938	0.060931	0.076789	0.048819	0.051974	0.048448	0.052733	0.056609	0.052009	0.061416	0.050045
29	0.320362	0.330254	0.315402	0.317532	0.311635	0.038515	0.039327	0.047139	0.054153	0.061263	0.078073	0.049364	0.053837	0.048956	0.05287	0.059975	0.052664	0.063165	0.051062
30	0.318103	0.330331	0.316144	0.31659	0.310233	0.039014	0.038738	0.047935	0.055371	0.063639	0.079664	0.050279	0.054101	0.04979	0.053588	0.061354	0.052925	0.064203	0.051987
31	0.317597	0.32944	0.318126	0.317493	0.311515	0.039052	0.038699	0.048378	0.056491	0.065653	0.081592	0.050437	0.053962	0.050721	0.053663	0.061003	0.054325	0.065351	0.052569
32	0.318963	0.330077	0.318939	0.317192	0.313172	0.039067	0.039095	0.048623	0.056722	0.067563	0.082073	0.050934	0.054984	0.050919	0.055348	0.062832	0.054598	0.065609	0.05318
33	0.320126	0.328352	0.320275	0.316856	0.31283	0.039101	0.038778	0.049784	0.057793	0.069028	0.083331	0.051771	0.055533	0.0518	0.055548	0.063524	0.055596	0.067168	0.053802
34	0.31951	0.330042	0.319471	0.318076	0.312518	0.039156	0.039805	0.050247	0.059001	0.070484	0.083956	0.053118	0.059225	0.052624	0.057597	0.064406	0.0575	0.068858	0.05479
35	0.320635	0.328688	0.320016	0.319319	0.312844	0.039189	0.039542	0.050778	0.05966	0.071534	0.085361	0.053044	0.058527	0.05361	0.057292	0.066206	0.057331	0.069164	0.05583
36	0.321731	0.33046	0.322282	0.320597	0.316787	0.039765	0.039196	0.051598	0.06081	0.071872	0.086706	0.054709	0.058786	0.053387	0.058372	0.065945	0.058369	0.070382	0.057586
37	0.317567	0.32898	0.320516	0.320575	0.317452	0.039877	0.040308	0.052442	0.062435	0.075664	0.087737	0.054901	0.059869	0.053861	0.058566	0.067761	0.058624	0.070277	0.057089
38	0.319499	0.330445	0.321647	0.320875	0.3171	0.039802	0.039257	0.052237	0.062724	0.076181	0.0897	0.055074	0.061055	0.0548	0.060166	0.067002	0.059728	0.072399	0.058915
39	0.318926	0.32833	0.320235	0.320284	0.315076	0.039875	0.039663	0.053144	0.063377	0.07878	0.091761	0.057205	0.061694	0.055365	0.059827	0.068838	0.061292	0.073712	0.059502
40	0.317571	0.32775	0.322742	0.321186	0.319092	0.040745	0.040002	0.053243	0.065573	0.079775	0.09211	0.057049	0.062905	0.055447	0.060962	0.070364	0.061505	0.075669	0.060158
41	0.317248	0.332672	0.320233	0.323425	0.315343	0.041308	0.040382	0.054809	0.065705	0.081443	0.093006	0.058337	0.063076	0.056452	0.061234	0.071592	0.062144	0.075592	0.060771
42	0.319816	0.330825	0.323564	0.320821	0.315347	0.040403	0.040052	0.054677	0.067323	0.082635	0.094226	0.058475	0.064227	0.057065	0.063336	0.073029	0.063173	0.076321	0.062217
43	0.319516	0.329271	0.323294	0.319877	0.31743	0.040422	0.040036	0.055504	0.066816	0.084659	0.095016	0.059532	0.064929	0.058278	0.063015	0.07263	0.063528	0.077589	0.062001
44	0.319781	0.329806	0.324756	0.323375	0.317757	0.041013	0.040115	0.056458	0.068881	0.08698	0.096639	0.059999	0.06644	0.057291	0.063261	0.073959	0.06514	0.077985	0.063532
45	0.317567	0.32954	0.32531	0.322393	0.316037	0.041493	0.040195	0.057652	0.069639	0.088048	0.097805	0.061487	0.065786	0.058624	0.064291	0.075333	0.065408	0.079655	0.064072
46	0.318421	0.329664	0.324735	0.323684	0.317756	0.041612	0.040544	0.058213	0.071286	0.090328	0.098333	0.062166	0.068363	0.059248	0.065028	0.075108	0.065995	0.080869	0.063965
47	0.319514	0.329496	0.324401	0.324645	0.316371	0.041134	0.040614	0.057937	0.072013	0.092725	0.100206	0.062791	0.068584	0.060661	0.066658	0.075948	0.066755	0.0813	0.065855
48	0.318962	0.330962	0.326427	0.323714	0.318048	0.041687	0.040656	0.058963	0.072885	0.094522	0.101551	0.063465	0.067935	0.060853	0.067417	0.078057	0.067517	0.083657	0.066104
49	0.318659	0.330229	0.323819	0.324318	0.3167	0.042149	0.040934	0.059864	0.074152	0.095721	0.102896	0.06486	0.070615	0.061092	0.067577	0.078778	0.068124	0.084843	0.067563
50	0.318077	0.329793	0.324927	0.325608	0.319383	0.042146	0.041013	0.060481	0.074852	0.097648	0.104116	0.064245	0.070841	0.061174	0.068703	0.079724	0.068866	0.084664	0.068312
51	0.318674	0.32954	0.326955	0.324005	0.321035	0.042741	0.041033	0.060294	0.076633	0.100122	0.104306	0.065305	0.072002	0.062162	0.068125	0.081023	0.069534	0.085402	0.069383
52	0.317013	0.329787	0.32669	0.324002	0.318736	0.042321	0.041062	0.061521	0.078005	0.10192	0.106066	0.065987	0.073681	0.062344	0.069824	0.081961	0.071158	0.086721	0.070139
53	0.319227	0.329294	0.326412	0.323653	0.319408	0.042855	0.041498	0.062146	0.07825	0.103796	0.107657	0.067387	0.07435	0.06291	0.069892	0.082772	0.071385	0.087617	0.07037
54	0.318073	0.329287	0.327228	0.326243	0.32039	0.042474	0.041837	0.06269	0.078518	0.105185	0.109872	0.068038	0.074614	0.063817	0.070602	0.083653	0.072646	0.088891	0.071864
55	0.318116	0.330182	0.329229	0.325253	0.319695	0.04344	0.041477	0.063265	0.081425	0.106864	0.110859	0.068682	0.075406	0.064473	0.07182	0.085703	0.073399	0.090286	0.072498
56	0.317843	0.330689	0.327138	0.328798	0.320736	0.042555	0.041893	0.064497	0.081252	0.109545	0.111905	0.069768	0.076576	0.064979	0.071563	0.086047	0.073603	0.091003	0.073996
57	0.317523	0.330437	0.325273	0.323339	0.321712	0.043497	0.041993	0.06502	0.083193	0.111675	0.112236	0.070015	0.077319	0.065896	0.072218	0.087534	0.074283	0.092045	0.073875
58	0.319197	0.329787	0.328973	0.326878	0.321397	0.043922	0.043021	0.065603	0.084558	0.112951	0.113905	0.070948	0.078708	0.066861	0.07392	0.086663	0.075482	0.09385	0.07464
59	0.317269	0.330048	0.325736	0.325908	0.321023	0.043171	0.042368	0.067038	0.085241	0.115778	0.115198	0.071218	0.079455	0.067306	0.073127	0.088094	0.07622	0.094126	0.076034
60	0.316431	0.329707	0.326913	0.324608	0.321013	0.043678	0.041693	0.066572	0.085628	0.117642	0.115697	0.072349	0.079793	0.068315	0.074843	0.088884	0.077349	0.095406	0.076715
61	0.319244	0.328325	0.328962	0.327808	0.321371	0.044652	0.042098	0.067821	0.087017	0.11913	0.118179	0.073806	0.080487	0.068345	0.075033	0.089845	0.0782	0.096319	0.077854
62	0.317835	0.329035	0.329525	0.326204	0.319352	0.044285	0.042782	0.068139	0.088524	0.122602	0.118815	0.074184	0.081652	0.069539	0.076329	0.090265	0.078847	0.09781	0.078706
63	0.315867	0.328986	0.330054	0.32814	0.321358	0.044775	0.042846	0.069094	0.089169	0.123872	0.119743	0.074963	0.082999	0.070113	0.078027	0.091268	0.080221	0.099614	0.078988
64	0.316722	0.329851	0.327805	0.32747	0.322068	0.043859	0.042856	0.069616	0.091592	0.125116	0.121058	0.076818	0.083315	0.069903	0.077153	0.09385	0.080874	0.099984	0.080483
65	0.320069	0.330017	0.329858	0.327802	0.319666	0.044837	0.042923	0.069826	0.092114	0.127839	0.122251	0.076966	0.084501	0.071266	0.078549	0.093752	0.081225	0.100956	0.080352
66	0.318971	0.330247	0.328943	0.327475	0.322686	0.04531	0.043685	0.069997	0.094045	0.13081	0.123641	0.077756	0.084436	0.071439	0.078189	0.095756	0.081972	0.101811	0.081204
67	0.318393	0.329266	0.329211	0.329757	0.322029	0.045841	0.043336	0.071847	0.094433	0.133406	0.125697	0.077556	0.086248	0.072102	0.078876	0.095381	0.082247	0.102086	0.082694
68	0.316403	0.330476	0.328069	0.327795	0.323049	0.046412	0.04332	0.072382	0.095297	0.135328	0.126159	0.078633	0.086541	0.072332	0.081329	0.096937	0.083416	0.103938	0.083798
69	0.316169	0.330498	0.329839	0.327161	0.322007	0.046072	0.042999	0.073855	0.09631	0.136175	0.127634	0.080208	0.088343	0.072908	0.080089	0.097866	0.084856	0.104843	0.084564
70	0.317293	0.329851	0.330698	0.326862	0.319946	0.046545	0.043732	0.0725	0.097663	0.138234	0.129224	0.08088	0.088604	0.073149	0.081839	0.098371	0.085098	0.1053	0.084829
71	0.317015	0.330744	0.329794	0.329088	0.322303	0.046119	0.04339	0.074778	0.099714	0.142704	0.1302	0.081219	0.088955	0.074147	0.083156	0.099469	0.086755	0.107795	0.085677
72	0.317837	0.330036	0.331204	0.328142	0.321632	0.046197	0.043442	0.074102	0.099595	0.141558	0.131311	0.082827	0.090716	0.075278	0.08333	0.10206	0.086587	0.108018	0.086575
73	0.316169	0.33142	0.33182	0.329405	0.319249	0.046265	0.044185	0.075894	0.101001	0.145308	0.131811	0.083842	0.091903	0.076161	0.083417	0.102368	0.087451	0.108503	0.087714
74	0.317843	0.330961	0.329526	0.328459	0.322007	0.046767	0.044267	0.076428	0.102129	0.14828	0.134129	0.085112	0.092883	0.076476	0.084871	0.10159	0.088665	0.110074	0.088429
75	0.316491	0.330248	0.327804	0.329759	0.324055	0.046803	0.043642	0.077238	0.103593	0.149384	0.134898	0.085997	0.09376	0.077129	0.085007	0.103864	0.089522	0.110946	0.089187
76	0.316986	0.329262	0.332405	0.329754	0.322337	0.047301	0.044309	0.077885	0.105098	0.154135	0.136044	0.087513	0.09373	0.0769	0.086292	0.104001	0.091391	0.112393	0.090036
77	0.318394	0.330041	0.329153	0.328119	0.321969	0.046457	0.044682	0.078481	0.106053	0.154736	0.139601	0.08725	0.095532	0.078359	0.086532	0.104838	0.091603	0.113273	0.091154
78	0.318106	0.330289	0.330121	0.329096	0.321969	0.046472	0.044319	0.078845	0.107468	0.156088	0.139649	0.088491	0.095435	0.078252	0.087287	0.105939	0.092949	0.11404	0.091369
79	0.31698	0.329428	0.333038	0.33008	0.321981	0.047098	0.04474	0.079114	0.109693	0.157755	0.140146	0.088757	0.096094	0.079697	0.088161	0.107008	0.092757	0.115005	0.093145
80	0.318394	0.330182	0.332015	0.327786	0.320621	0.047132	0.04473	0.080485	0.109615	0.160335	0.140802	0.089511	0.096511	0.07989	0.088801	0.107369	0.094079	0.116546	0.093571
81	0.318101	0.328521	0.331857	0.331374	0.322655	0.048177	0.044808	0.081127	0.112065	0.162664	0.142572	0.089913	0.098401	0.081341	0.088502	0.108878	0.094238	0.116861	0.094407
82	0.317809	0.330746	0.332957	0.33138	0.322341	0.048183	0.044856	0.082211	0.112144	0.165767	0.143027	0.09106	0.099714	0.080799	0.089281	0.110605	0.09517	0.11776	0.094992
83	0.317843	0.33027	0.332643	0.329743	0.323701	0.04827	0.045222	0.083131	0.113133	0.169001	0.146273	0.092281	0.100661	0.081859	0.091102	0.111595	0.095435	0.11833	0.096841
84	0.315602	0.330498	0.333502	0.33105	0.324021	0.04825	0.045274	0.083055	0.115366	0.169407	0.146927	0.093965	0.102547	0.082915	0.090998	0.112583	0.096827	0.119278	0.097611
85	0.318396	0.330432	0.331827	0.329402	0.323373	0.047774	0.045685	0.084137	0.116569	0.172868	0.148135	0.094207	0.103549	0.083574	0.092189	0.111521	0.098204	0.120668	0.097097
86	0.316711	0.328574	0.331483	0.328758	0.32402	0.048408	0.04532	0.084881	0.117824	0.174911	0.149029	0.095088	0.103914	0.083426	0.092493	0.112011	0.099064	0.121737	0.098662
87	0.317573	0.329514	0.332682	0.332324	0.322269	0.047964	0.045327	0.085602	0.118918	0.177423	0.150251	0.095304	0.104876	0.084527	0.092899	0.115009	0.099288	0.123749	0.099432
88	0.316443	0.329703	0.333258	0.329051	0.321998	0.049494	0.046068	0.086204	0.121291	0.180014	0.15145	0.09709	0.106222	0.084295	0.094055	0.114506	0.100586	0.125193	0.10017
89	0.317269	0.330539	0.333885	0.33102	0.323322	0.0485	0.046113	0.08804	0.121207	0.181692	0.153071	0.097914	0.106459	0.085302	0.095526	0.116226	0.101329	0.124651	0.101193
90	0.315595	0.330749	0.332479	0.331697	0.321316	0.048619	0.045424	0.087247	0.122333	0.181871	0.154303	0.098247	0.107803	0.085632	0.095123	0.119106	0.101826	0.125214	0.102346
91	0.315083	0.329241	0.333846	0.331023	0.321638	0.050507	0.046154	0.088439	0.123483	0.185153	0.154492	0.098914	0.108339	0.086602	0.095888	0.118632	0.102658	0.126734	0.103139
Fig. S7
Data are displayed as mean and standard deviation of three technical replicates belonging to one protein preparation.
	roGFPox entsalzt ROXY9			GRXC2			roGFPred entsalzt			ROXY9			GSH
0	0.365325	0.366242	0.354054	0.337047	0.359773	0.357558	0.033378	0.029777	0.030899	0.367133	0.345714	0.355491	0.380597	0.381107	0.366154
1	0.36036	0.356688	0.352617	0.362069	0.360465	0.358434	0.034247	0.033548	0.035063	0.355263	0.348442	0.351585	0.355932	0.35	0.344023
2	0.358824	0.358491	0.352941	0.354651	0.349854	0.346269	0.035422	0.033333	0.035063	0.345345	0.345506	0.345609	0.355556	0.35061	0.355882
3	0.357143	0.358025	0.345506	0.351744	0.348974	0.343195	0.036785	0.033875	0.035063	0.351429	0.344538	0.346479	0.350453	0.356083	0.349854
4	0.35277	0.352761	0.345506	0.347826	0.347953	0.343195	0.035422	0.03406	0.034819	0.349296	0.341737	0.351429	0.354167	0.348974	0.348837
5	0.352601	0.351515	0.341667	0.344928	0.347953	0.342183	0.0342	0.034014	0.034626	0.342618	0.342618	0.347826	0.352239	0.350148	0.344928
6	0.348703	0.347305	0.338843	0.345821	0.347059	0.341246	0.036735	0.034014	0.035862	0.342697	0.338889	0.343195	0.347059	0.349112	0.344928
7	0.346705	0.345238	0.339726	0.342939	0.340176	0.339233	0.036585	0.036735	0.034435	0.345609	0.336111	0.345455	0.347953	0.345029	0.33913
8	0.34384	0.344214	0.337875	0.343931	0.339233	0.338235	0.037838	0.035374	0.035862	0.345821	0.337047	0.348765	0.344928	0.34593	0.34104
9	0.342857	0.338279	0.334239	0.342939	0.342183	0.335294	0.037838	0.035326	0.035714	0.34104	0.335196	0.344828	0.340058	0.342105	0.34104
10	0.342857	0.342183	0.336927	0.33908	0.341176	0.336283	0.037685	0.035326	0.037088	0.34593	0.332402	0.342767	0.342857	0.342105	0.336207
11	0.337176	0.336283	0.3297	0.292105	0.276042	0.266839	0.03385	0.032967	0.033946	0.337143	0.327957	0.334337	0.369628	0.336232	0.338235
12	0.344828	0.339233	0.336957	0.263923	0.241706	0.234043	0.03662	0.035374	0.035261	0.339031	0.328877	0.334337	0.342857	0.338192	0.338192
13	0.34188	0.339233	0.337875	0.235294	0.213187	0.206593	0.036568	0.035135	0.036671	0.336182	0.328	0.331325	0.340845	0.342029	0.337209
14	0.339031	0.338235	0.334239	0.211087	0.189691	0.18711	0.036568	0.036388	0.036568	0.337143	0.328	0.333333	0.338936	0.342029	0.33526
15	0.338068	0.338235	0.33515	0.194332	0.170923	0.166008	0.03662	0.036339	0.036671	0.335244	0.328877	0.332335	0.336134	0.33815	0.336232
16	0.340909	0.337243	0.333333	0.178988	0.155722	0.153409	0.038028	0.036242	0.038028	0.333333	0.325333	0.332335	0.335196	0.340058	0.334294
17	0.338983	0.336257	0.330623	0.164794	0.140794	0.138182	0.038136	0.03629	0.038028	0.330484	0.325333	0.325373	0.334262	0.33046	0.33046
18	0.337079	0.333333	0.332432	0.151899	0.131119	0.128748	0.038082	0.036242	0.038082	0.332386	0.321809	0.326347	0.331476	0.328571	0.327586
19	0.338028	0.333333	0.332432	0.141608	0.120339	0.121784	0.039716	0.037634	0.038082	0.330484	0.319149	0.329341	0.330556	0.331429	0.326648
20	0.337079	0.336257	0.32973	0.134812	0.112769	0.113712	0.038352	0.037584	0.03819	0.332386	0.320955	0.328358	0.328729	0.328571	0.325714
21	0.335196	0.332362	0.328841	0.126456	0.105348	0.106383	0.039886	0.037483	0.038244	0.327635	0.318302	0.326347	0.325069	0.327635	0.325714
22	0.335196	0.332362	0.32973	0.120521	0.101911	0.100962	0.039886	0.037483	0.038244	0.328612	0.318302	0.325373	0.324176	0.328571	0.326705
23	0.334262	0.330409	0.32973	0.112	0.097027	0.094937	0.038516	0.037534	0.038298	0.329545	0.316489	0.328358	0.326923	0.327635	0.321023
24	0.335196	0.330409	0.332432	0.106583	0.090769	0.0919	0.038516	0.036193	0.038298	0.328612	0.319149	0.322388	0.325137	0.323864	0.321937
25	0.335196	0.333333	0.328841	0.100309	0.088146	0.087558	0.040057	0.036339	0.038352	0.324859	0.318302	0.324405	0.322404	0.322946	0.320113
26	0.33241	0.332362	0.327957	0.099085	0.083958	0.08472	0.038627	0.038978	0.038352	0.327684	0.31383	0.318452	0.321526	0.319209	0.320113
27	0.333333	0.331395	0.327957	0.094737	0.083086	0.082583	0.038737	0.037736	0.038407	0.326761	0.31565	0.318452	0.321526	0.323944	0.319209
28	0.33518	0.331395	0.326146	0.089286	0.080764	0.078869	0.040346	0.039084	0.038462	0.327684	0.31565	0.322388	0.32337	0.31831	0.320113
29	0.330556	0.331395	0.330645	0.086892	0.075912	0.078056	0.040346	0.037787	0.04	0.327684	0.314815	0.321429	0.322493	0.322034	0.312676
30	0.32964	0.329446	0.328841	0.083212	0.073913	0.074561	0.040404	0.037736	0.04	0.323944	0.314815	0.321429	0.318919	0.322034	0.317416
31	0.328729	0.328488	0.328841	0.082133	0.07482	0.072674	0.040462	0.037787	0.040057	0.326761	0.314815	0.321429	0.318919	0.317416	0.314607
32	0.328729	0.329446	0.328841	0.078571	0.071429	0.070912	0.040521	0.039189	0.041547	0.323034	0.312169	0.320475	0.319892	0.314607	0.317416
33	0.32964	0.329446	0.328841	0.078125	0.071023	0.070605	0.039017	0.039242	0.040115	0.325843	0.306878	0.319527	0.318059	0.317416	0.315493
34	0.330556	0.328488	0.325269	0.076056	0.067989	0.067432	0.04058	0.039295	0.040172	0.323034	0.312169	0.319527	0.316216	0.316527	0.312849
35	0.32687	0.328488	0.325269	0.07423	0.067701	0.067239	0.042029	0.039242	0.04023	0.325843	0.309524	0.316568	0.319892	0.315642	0.315642
36	0.331492	0.324638	0.324397	0.072626	0.066197	0.066952	0.040521	0.039456	0.040288	0.318436	0.312169	0.317507	0.314516	0.316527	0.312849
37	0.328729	0.32659	0.325269	0.070637	0.065919	0.065434	0.042029	0.040761	0.038849	0.322129	0.312169	0.319527	0.313673	0.309192	0.311978
38	0.328729	0.32948	0.326146	0.070539	0.065826	0.063739	0.040757	0.039456	0.040404	0.320225	0.309524	0.315634	0.315508	0.317549	0.308333
39	0.328729	0.32659	0.325269	0.070151	0.065734	0.065064	0.042274	0.038095	0.041787	0.319328	0.309524	0.316568	0.309333	0.311978	0.308333
40	0.325967	0.320809	0.322581	0.068493	0.064246	0.06347	0.042398	0.039456	0.043353	0.322129	0.309524	0.316568	0.314667	0.308333	0.308333
41	0.325069	0.324638	0.326146	0.068306	0.063889	0.063559	0.042336	0.03951	0.041847	0.322129	0.311346	0.312684	0.31117	0.311111	0.307479
42	0.32687	0.322767	0.322581	0.066667	0.0625	0.062059	0.040996	0.039563	0.041908	0.320225	0.306069	0.315634	0.314667	0.313889	0.308333
43	0.32687	0.323699	0.327078	0.066757	0.063624	0.061885	0.04246	0.040872	0.043415	0.321229	0.308707	0.315634	0.31117	0.310249	0.305556
44	0.32687	0.322767	0.327078	0.065129	0.062413	0.061798	0.043924	0.040984	0.041968	0.318436	0.309524	0.313783	0.310345	0.312155	0.309392
45	0.327824	0.322767	0.319892	0.065041	0.060942	0.063291	0.042398	0.039672	0.04209	0.318436	0.308707	0.312684	0.310345	0.305785	0.30663
46	0.325967	0.322767	0.325269	0.065041	0.060942	0.061885	0.042647	0.041152	0.04058	0.321229	0.306878	0.314706	0.309524	0.30854	0.30663
47	0.328729	0.320917	0.324397	0.065041	0.060942	0.061711	0.044183	0.041152	0.042274	0.315642	0.309524	0.314706	0.309524	0.311295	0.30303
48	0.325967	0.321839	0.326146	0.064865	0.061026	0.061711	0.044118	0.041152	0.04519	0.318436	0.306069	0.314706	0.306878	0.30854	0.30303
49	0.32687	0.321839	0.324324	0.064777	0.060858	0.060309	0.042773	0.041152	0.043668	0.318436	0.308707	0.314706	0.304233	0.307692	0.30303
50	0.32687	0.324713	0.324324	0.063257	0.06069	0.060393	0.042773	0.041152	0.043732	0.315642	0.307692	0.313783	0.30343	0.30854	0.30137
51	0.327778	0.322767	0.321622	0.063172	0.059147	0.060393	0.042773	0.042582	0.042336	0.318436	0.30504	0.31085	0.302632	0.307692	0.302198
52	0.327778	0.324713	0.322581	0.061828	0.060773	0.061711	0.042836	0.041379	0.04386	0.318436	0.30343	0.31085	0.302632	0.30411	0.302198
53	0.32687	0.320917	0.326146	0.060484	0.060858	0.058741	0.044379	0.042759	0.04386	0.317549	0.306878	0.312865	0.306069	0.306849	0.30411
54	0.325967	0.320917	0.32345	0.061911	0.060858	0.060224	0.04142	0.041322	0.04386	0.311978	0.304233	0.312865	0.304462	0.306011	0.300546
55	0.325967	0.32	0.327027	0.061828	0.06069	0.060393	0.046062	0.042818	0.04386	0.314763	0.30343	0.31085	0.307087	0.303279	0.300546
56	0.325967	0.322857	0.320755	0.061911	0.05931	0.061798	0.046131	0.042877	0.044118	0.314763	0.30343	0.309942	0.303665	0.302452	0.297814
57	0.325967	0.322857	0.322581	0.061911	0.060773	0.060224	0.044643	0.042818	0.044183	0.311978	0.306069	0.31085	0.301047	0.30163	0.299728
58	0.32687	0.32	0.322581	0.060484	0.059392	0.060224	0.044643	0.042877	0.045655	0.314763	0.30343	0.309942	0.302872	0.299728	0.296196
59	0.323204	0.32	0.324324	0.061745	0.05931	0.059072	0.046269	0.042936	0.045588	0.314763	0.306878	0.309942	0.300261	0.304348	0.298913
60	0.327778	0.320917	0.325203	0.061828	0.06069	0.058989	0.044709	0.042996	0.045723	0.311978	0.304233	0.309038	0.298701	0.30163	0.297003
61	0.32687	0.320917	0.324324	0.060484	0.060773	0.059072	0.044709	0.042996	0.044248	0.313889	0.30343	0.309942	0.299479	0.30163	0.298913
62	0.32687	0.322857	0.327027	0.060484	0.060858	0.060393	0.044776	0.041667	0.045723	0.313889	0.306878	0.311953	0.296875	0.300813	0.298913
63	0.32687	0.320917	0.326146	0.060565	0.05931	0.060224	0.04491	0.043175	0.04579	0.311111	0.30504	0.309942	0.301299	0.297297	0.297297
64	0.32687	0.322857	0.327027	0.060403	0.059392	0.059155	0.044978	0.044693	0.044379	0.311111	0.301587	0.306122	0.297927	0.296496	0.294595
65	0.328729	0.319088	0.32337	0.061911	0.061026	0.059072	0.046617	0.043236	0.045994	0.314763	0.30343	0.309038	0.295337	0.3	0.291105
66	0.320442	0.32	0.327027	0.060647	0.061026	0.060478	0.046617	0.044693	0.047548	0.313889	0.304233	0.309038	0.294574	0.294595	0.291105
67	0.325967	0.316239	0.325203	0.061828	0.061026	0.059155	0.046687	0.04463	0.046062	0.311978	0.304233	0.309038	0.296392	0.299191	0.290323
68	0.323204	0.314286	0.325203	0.061745	0.059474	0.059072	0.046757	0.043236	0.047478	0.314763	0.304233	0.30814	0.293814	0.293011	0.291105
69	0.325	0.317143	0.327913	0.060484	0.059557	0.060649	0.046757	0.043296	0.047548	0.314763	0.304233	0.30814	0.297158	0.298387	0.291105
70	0.3241	0.319088	0.321622	0.060647	0.059557	0.059238	0.045317	0.043357	0.047548	0.311978	0.30504	0.307246	0.294574	0.295699	0.293801
71	0.325967	0.32	0.325203	0.060647	0.059474	0.057746	0.046757	0.044818	0.047619	0.311111	0.302387	0.307246	0.291237	0.292225	0.290323
72	0.325967	0.322857	0.327913	0.060565	0.060942	0.060649	0.046828	0.044755	0.04769	0.313889	0.299735	0.306358	0.293059	0.291444	0.290323
73	0.323204	0.319088	0.324324	0.060484	0.059639	0.059406	0.047041	0.044818	0.04769	0.311111	0.302387	0.304348	0.292308	0.291444	0.28877
74	0.325069	0.318182	0.325203	0.059379	0.060858	0.059322	0.04697	0.046348	0.049327	0.308333	0.298942	0.303468	0.289744	0.291444	0.28877
75	0.325967	0.319088	0.327913	0.061995	0.058333	0.059322	0.048632	0.044818	0.049475	0.310249	0.298942	0.301449	0.291237	0.290667	0.290667
76	0.323204	0.317143	0.324251	0.060647	0.061111	0.059406	0.047256	0.045007	0.047904	0.310249	0.301587	0.305233	0.290488	0.291444	0.289544
77	0.3241	0.316239	0.32337	0.060647	0.059639	0.05949	0.047256	0.044944	0.047904	0.311111	0.299735	0.301449	0.289744	0.293333	0.28877
78	0.3241	0.317143	0.324251	0.060729	0.059639	0.060993	0.048855	0.04507	0.049475	0.311111	0.299735	0.304348	0.289003	0.290667	0.282667
79	0.3241	0.319088	0.326087	0.060647	0.059722	0.060907	0.048855	0.045007	0.047976	0.308333	0.303191	0.307246	0.289003	0.288	0.285333
80	0.323204	0.319088	0.32337	0.062078	0.059722	0.059406	0.04878	0.045007	0.049475	0.30663	0.297872	0.300578	0.29156	0.289894	0.287234
81	0.325069	0.316239	0.32337	0.060729	0.059722	0.059406	0.049005	0.04661	0.04955	0.307479	0.299735	0.303468	0.290816	0.289894	0.286472
82	0.325069	0.316239	0.326087	0.062078	0.059722	0.059574	0.047473	0.046676	0.04955	0.307479	0.298942	0.300578	0.28934	0.286472	0.284574
83	0.323204	0.315341	0.32337	0.062078	0.059722	0.058156	0.049005	0.04661	0.049699	0.310249	0.301587	0.302594	0.286802	0.285714	0.285714
84	0.325069	0.318182	0.325203	0.059459	0.059889	0.059406	0.049231	0.045198	0.049699	0.310249	0.302387	0.300578	0.286802	0.285714	0.283069
85	0.323204	0.317143	0.32337	0.062078	0.059889	0.059406	0.049231	0.048091	0.049699	0.307479	0.298942	0.303468	0.286802	0.285714	0.283069
86	0.323204	0.316239	0.326087	0.060729	0.061026	0.059574	0.049307	0.046676	0.051128	0.311111	0.302387	0.302594	0.286802	0.283069	0.279683
87	0.323204	0.315341	0.324251	0.060729	0.059722	0.06108	0.049307	0.046676	0.049849	0.310249	0.299735	0.303468	0.286802	0.28496	0.282322
88	0.323204	0.318182	0.326087	0.060893	0.061196	0.059574	0.049383	0.046742	0.051282	0.30663	0.299735	0.302594	0.283544	0.28496	0.283069
89	0.3241	0.321937	0.32337	0.060976	0.059889	0.059574	0.049383	0.048159	0.05136	0.310249	0.300532	0.302594	0.283544	0.284211	0.281579
90	0.323204	0.316239	0.324251	0.060893	0.058414	0.059574	0.051005	0.046875	0.05136	0.30663	0.299735	0.299712	0.282828	0.283465	0.281579
91	0.325967	0.319088	0.326087	0.062078	0.059805	0.060993	0.049536	0.048364	0.051437	0.30854	0.297872	0.298851	0.285354	0.286089	0.284211
Fig. S8
Three independent protein samples were prepared from three independent insect cultures. For each biological replicate, three technical replicates were measured. This table represent the means of these three replicates.
	roGFPox etsalzt + GSSG + GRXC2			GRXC2			roGFPred entsalzt			ROXY9			CCLS			CPYC
0	0.320742	0.339246		0.033821	0.035058	0.035459	0.029924	0.031769		0.034481	0.034985	0.034592	0.05337	0.033849	0.033617	0.033719	0.033742	0.032001
1	0.323426	0.341392		0.036495	0.038218	0.038522	0.033134	0.034133		0.036491	0.037924	0.037063	0.055352	0.036145	0.037125	0.03761	0.036067	0.033614
2	0.31937	0.339415		0.037801	0.039555	0.039623	0.034605	0.034719		0.037124	0.038526	0.038505	0.055745	0.037607	0.038871	0.036953	0.037719	0.034001
3	0.317495	0.33792		0.037808	0.038627	0.039975	0.033769	0.034836		0.03716	0.038619	0.038557	0.056645	0.036901	0.038232	0.037058	0.038785	0.034891
4	0.313446	0.337638		0.038538	0.038229	0.040581	0.03464	0.035427		0.037868	0.039125	0.039211	0.057637	0.036516	0.038708	0.03762	0.038615	0.034218
5	0.315634	0.337417		0.037837	0.039325	0.041055	0.035461	0.035584		0.037238	0.038864	0.038813	0.058025	0.036836	0.038928	0.037692	0.039763	0.034974
6	0.313495	0.333947		0.038537	0.039176	0.041623	0.035645	0.035834		0.037933	0.039731	0.039893	0.057144	0.037055	0.039511	0.038126	0.03936	0.034938
7	0.310568	0.33227		0.038056	0.039145	0.041212	0.03608	0.03659		0.037455	0.039726	0.039573	0.059218	0.037281	0.038782	0.037795	0.040168	0.034251
8	0.307913	0.332506		0.038248	0.039158	0.04224	0.034993	0.035923		0.037734	0.040242	0.040105	0.059656	0.037186	0.039993	0.037749	0.041108	0.035656
9	0.308119	0.332734		0.038203	0.039649	0.042286	0.035509	0.0366		0.037637	0.03875	0.039728	0.059686	0.037496	0.039118	0.037822	0.041543	0.035333
10	0.305425	0.333716		0.038513	0.039175	0.042399	0.035912	0.036864		0.03754	0.040034	0.039856	0.059136	0.037743	0.039054	0.038211	0.042479	0.035026
11	0.301205	0.32794		0.049231	0.065189	0.053255	0.033685	0.034805		0.03517	0.038483	0.03797	0.057725	0.036317	0.037152	0.036897	0.040881	0.03374
12	0.30859	0.331714		0.034379	0.034831	0.035543	0.03498	0.036563		0.037887	0.040719	0.041505	0.060419	0.038639	0.040802	0.039057	0.044576	0.035978
13	0.309601	0.33174		0.035647	0.03728	0.03789	0.035923	0.036829		0.03882	0.041552	0.042278	0.060927	0.038637	0.040164	0.040399	0.045784	0.037952
14	0.310946	0.331243		0.036986	0.038779	0.038821	0.035821	0.036776		0.039135	0.042434	0.042999	0.06268	0.03988	0.041563	0.040948	0.046155	0.038818
15	0.312858	0.329968		0.037456	0.038959	0.038811	0.03623	0.036636		0.039417	0.042889	0.044602	0.063451	0.040051	0.04201	0.041519	0.047892	0.039641
16	0.313433	0.332032		0.037107	0.039002	0.040173	0.03663	0.036929		0.04041	0.043856	0.04584	0.064545	0.040924	0.04295	0.042448	0.048476	0.039847
17	0.313396	0.330955		0.037895	0.03834	0.041165	0.036214	0.036917		0.040747	0.044848	0.046596	0.065274	0.041421	0.043796	0.043492	0.049508	0.040369
18	0.315519	0.330534		0.037931	0.039275	0.041629	0.036659	0.037667		0.041172	0.044916	0.048201	0.06686	0.042008	0.044043	0.043627	0.051413	0.042003
19	0.316375	0.332181		0.038295	0.038546	0.041242	0.036659	0.037621		0.041893	0.045501	0.048483	0.068017	0.042426	0.045046	0.04499	0.052524	0.042563
20	0.316601	0.331393		0.037832	0.039038	0.041802	0.037467	0.038015		0.041604	0.046093	0.048805	0.068578	0.043693	0.045097	0.04559	0.053219	0.042746
21	0.317949	0.329788		0.038197	0.039499	0.041858	0.037928	0.037356		0.042685	0.047063	0.050541	0.069699	0.043818	0.0465	0.046596	0.053952	0.043712
22	0.317104	0.330256		0.038637	0.03944	0.041934	0.036989	0.037716		0.042807	0.048092	0.05179	0.070669	0.044648	0.048033	0.047198	0.055954	0.044933
23	0.316232	0.328987		0.036306	0.038188	0.041315	0.037484	0.037426		0.043641	0.049107	0.05452	0.07202	0.045128	0.048211	0.047776	0.056583	0.046612
24	0.317955	0.330222		0.034379	0.034831	0.035543	0.038411	0.038503		0.034687	0.035654	0.03521	0.054556	0.033847	0.034465	0.034145	0.034302	0.032562
25	0.318482	0.328817		0.035647	0.03728	0.03789	0.037932	0.037844		0.035882	0.037019	0.037254	0.055432	0.036208	0.036834	0.03598	0.036792	0.033753
26	0.319554	0.328735		0.036986	0.038779	0.038821	0.037996	0.038575		0.036565	0.037346	0.038174	0.055858	0.036438	0.038156	0.036701	0.037764	0.033714
27	0.31956	0.329582		0.037456	0.038959	0.038811	0.038479	0.038257		0.036435	0.03845	0.038194	0.056672	0.036852	0.038687	0.037517	0.038801	0.034618
28	0.321771	0.331022		0.037107	0.039002	0.040173	0.038481	0.03827		0.037077	0.038666	0.038354	0.056897	0.036757	0.038957	0.037889	0.039808	0.034583
29	0.320362	0.330254		0.037895	0.03834	0.041165	0.038515	0.039327		0.037406	0.038585	0.039728	0.058144	0.037084	0.038886	0.038149	0.040027	0.034918
30	0.318103	0.330331		0.037931	0.039275	0.041629	0.039014	0.038738		0.03681	0.038786	0.038953	0.057729	0.037374	0.037791	0.037946	0.040314	0.034528
31	0.317597	0.32944		0.038295	0.038546	0.041242	0.039052	0.038699		0.037584	0.038765	0.039056	0.057472	0.037255	0.03869	0.037643	0.040242	0.03567
32	0.318963	0.330077		0.037832	0.039038	0.041802	0.039067	0.039095		0.036898	0.038245	0.040039	0.058647	0.03708	0.039555	0.037716	0.041444	0.035443
33	0.320126	0.328352		0.038197	0.039499	0.041858	0.039101	0.038778		0.037287	0.039067	0.039677	0.059473	0.037321	0.03996	0.038506	0.041504	0.035098
34	0.31951	0.330042		0.038637	0.03944	0.041934	0.039156	0.039805		0.037259	0.039046	0.039317	0.059861	0.036862	0.039911	0.038123	0.042255	0.035839
35	0.320635	0.328688		0.036306	0.038188	0.041315	0.039189	0.039542		0.036122	0.037797	0.038056	0.057505	0.035454	0.037234	0.036739	0.040664	0.033429
36	0.321731	0.33046		0.038117	0.039889	0.042103	0.039765	0.039196		0.037177	0.039426	0.039863	0.060612	0.036712	0.038943	0.038555	0.043365	0.034995
37	0.317567	0.32898		0.038738	0.040653	0.042744	0.039877	0.040308		0.037473	0.039083	0.040801	0.061264	0.037479	0.039424	0.038551	0.044525	0.035379
38	0.319499	0.330445		0.038852	0.040281	0.043221	0.039802	0.039257		0.037862	0.040224	0.040345	0.061615	0.037971	0.039533	0.03857	0.044272	0.035516
39	0.318926	0.32833		0.039661	0.039976	0.04373	0.039875	0.039663		0.037861	0.039385	0.040874	0.060494	0.037652	0.039983	0.038579	0.044721	0.036233
40	0.317571	0.32775		0.038932	0.040437	0.04337	0.040745	0.040002		0.037863	0.040231	0.040967	0.061862	0.038031	0.039633	0.039354	0.045114	0.035158
41	0.317248	0.332672		0.040048	0.040484	0.043856	0.041308	0.040382		0.037879	0.040227	0.041028	0.062278	0.037988	0.040115	0.03855	0.045204	0.035575
42	0.319816	0.330825		0.039615	0.041	0.043877	0.040403	0.040052		0.037487	0.040242	0.041598	0.062866	0.038005	0.040539	0.039024	0.045613	0.036332
43	0.319516	0.329271		0.039629	0.040538	0.043905	0.040422	0.040036		0.038231	0.040641	0.042047	0.063372	0.038447	0.040133	0.038976	0.046461	0.035579
44	0.319781	0.329806		0.040033	0.040092	0.044472	0.041013	0.040115		0.038253	0.040286	0.041674	0.062714	0.038024	0.040183	0.039845	0.045742	0.036411
45	0.317567	0.32954		0.040063	0.040539	0.04411	0.041493	0.040195		0.038254	0.040269	0.041729	0.063713	0.038046	0.040225	0.038619	0.046324	0.035745
46	0.318421	0.329664		0.039296	0.040143	0.044617	0.041612	0.040544		0.03824	0.040729	0.042161	0.063409	0.037423	0.040248	0.038616	0.047125	0.036167
47	0.319514	0.329496		0.040078	0.040195	0.044154	0.041134	0.040614		0.037866	0.040279	0.042198	0.064764	0.038538	0.041065	0.038648	0.047234	0.036508
48	0.318962	0.330962		0.040896	0.04107	0.04559	0.041687	0.040656		0.038226	0.040792	0.042703	0.064047	0.038866	0.040691	0.039075	0.04729	0.036615
49	0.318659	0.330229		0.040158	0.04155	0.045089	0.042149	0.040934		0.037887	0.040757	0.041899	0.064501	0.037753	0.040311	0.039436	0.048532	0.035907
50	0.318077	0.329793		0.040607	0.041141	0.045592	0.042146	0.041013		0.037866	0.040327	0.042876	0.065	0.037798	0.040264	0.038634	0.048524	0.036613
51	0.318674	0.32954		0.040636	0.041623	0.044801	0.042741	0.041033		0.037917	0.040754	0.043382	0.065911	0.037473	0.040231	0.039059	0.048609	0.037059
52	0.317013	0.329787		0.040637	0.040779	0.046716	0.042321	0.041062		0.03828	0.040377	0.04207	0.065677	0.038157	0.04026	0.039518	0.048687	0.03667
53	0.319227	0.329294		0.040658	0.04076	0.045743	0.042855	0.041498		0.038337	0.040016	0.043005	0.066623	0.038171	0.03985	0.038726	0.049166	0.036327
54	0.318073	0.329287		0.040378	0.04117	0.04582	0.042474	0.041837		0.038352	0.041662	0.043442	0.066533	0.038915	0.040305	0.039946	0.04888	0.037169
55	0.318116	0.330182		0.041126	0.040299	0.045877	0.04344	0.041477		0.037948	0.041199	0.043541	0.06674	0.038212	0.040696	0.039595	0.049309	0.036782
56	0.317843	0.330689		0.04118	0.041225	0.045849	0.042555	0.041893		0.038671	0.040852	0.043521	0.066859	0.038598	0.040675	0.040057	0.050173	0.036823
57	0.317523	0.330437		0.040792	0.041194	0.046397	0.043497	0.041993		0.038646	0.040374	0.043508	0.06646	0.038254	0.04151	0.039627	0.050271	0.036483
58	0.319197	0.329787		0.041187	0.041247	0.045912	0.043922	0.043021		0.038694	0.041321	0.044549	0.067756	0.038271	0.040272	0.039672	0.050313	0.036849
59	0.317269	0.330048		0.041625	0.041726	0.046501	0.043171	0.042368		0.038677	0.041233	0.04506	0.067814	0.038962	0.041576	0.040068	0.050737	0.036395
60	0.316431	0.329707		0.040911	0.040885	0.04647	0.043678	0.041693		0.037952	0.041716	0.043247	0.068837	0.038637	0.040709	0.040151	0.051163	0.037197
61	0.319244	0.328325		0.041276	0.041312	0.047004	0.044652	0.042098		0.039064	0.040465	0.044224	0.068413	0.038194	0.041155	0.039754	0.050868	0.037325
62	0.317835	0.329035		0.041644	0.041728	0.046653	0.044285	0.042782		0.038761	0.041695	0.045196	0.069415	0.038624	0.04077	0.040214	0.051286	0.037338
63	0.315867	0.328986		0.041721	0.041709	0.047072	0.044775	0.042846		0.039193	0.041713	0.044713	0.069048	0.038985	0.040709	0.039834	0.052196	0.037337
64	0.316722	0.329851		0.041691	0.04171	0.047176	0.043859	0.042856		0.038752	0.041747	0.044284	0.069111	0.038638	0.041175	0.03948	0.053051	0.037353
65	0.320069	0.330017		0.041682	0.042086	0.047159	0.044837	0.042923		0.038368	0.04214	0.044363	0.0707	0.038639	0.041228	0.03951	0.051926	0.03738
66	0.318971	0.330247		0.041358	0.041369	0.04767	0.04531	0.043685		0.038395	0.042177	0.045787	0.070697	0.03868	0.041214	0.039924	0.052876	0.036996
67	0.318393	0.329266		0.042217	0.041764	0.047674	0.045841	0.043336		0.038053	0.041708	0.045818	0.071153	0.038321	0.040759	0.040407	0.052446	0.03745
68	0.316403	0.330476		0.041894	0.041331	0.048172	0.046412	0.04332		0.039121	0.042179	0.045882	0.071837	0.038996	0.041211	0.040456	0.053287	0.037787
69	0.316169	0.330498		0.042587	0.041837	0.049104	0.046072	0.042999		0.038832	0.042178	0.046325	0.071565	0.038707	0.04121	0.039621	0.052548	0.037805
70	0.317293	0.329851		0.042219	0.041437	0.048747	0.046545	0.043732		0.038821	0.041799	0.046428	0.073304	0.039089	0.041631	0.039653	0.053762	0.037492
71	0.317015	0.330744		0.042603	0.041817	0.048264	0.046119	0.04339		0.039265	0.042609	0.046442	0.071238	0.039046	0.041242	0.040551	0.053848	0.037535
72	0.317837	0.330036		0.041934	0.041799	0.048334	0.046197	0.043442		0.039686	0.042716	0.046937	0.07304	0.038451	0.041245	0.040167	0.054331	0.037909
73	0.316169	0.33142		0.042363	0.042194	0.048518	0.046265	0.044185		0.038885	0.042716	0.047389	0.073271	0.038451	0.042096	0.040632	0.053982	0.03793
74	0.317843	0.330961		0.04272	0.042684	0.04852	0.046767	0.044267		0.038904	0.042317	0.04659	0.073797	0.03843	0.041683	0.04023	0.054501	0.037976
75	0.316491	0.330248		0.04283	0.042703	0.048592	0.046803	0.043642		0.039734	0.043165	0.04708	0.073534	0.039188	0.040897	0.040684	0.055009	0.038366
76	0.316986	0.329262		0.043281	0.042286	0.049561	0.047301	0.044309		0.039326	0.043202	0.047651	0.073569	0.039514	0.041752	0.04108	0.054635	0.038009
77	0.318394	0.330041		0.043621	0.04189	0.049562	0.046457	0.044682		0.04002	0.042319	0.048225	0.075027	0.03925	0.041753	0.041536	0.055075	0.038433
78	0.318106	0.330289		0.043344	0.042431	0.049534	0.046472	0.044319		0.038592	0.043181	0.047356	0.075027	0.038533	0.041788	0.041521	0.055933	0.038396
79	0.31698	0.329428		0.043626	0.042863	0.049597	0.047098	0.04474		0.040104	0.042459	0.047783	0.074763	0.039264	0.042185	0.040779	0.055629	0.037296
80	0.318394	0.330182		0.04407	0.041963	0.050088	0.047132	0.04473		0.038693	0.043731	0.048285	0.074932	0.03999	0.042619	0.040792	0.056021	0.037697
81	0.318101	0.328521		0.043332	0.042844	0.049684	0.048177	0.044808		0.03976	0.04416	0.048787	0.075332	0.039936	0.042219	0.040826	0.055728	0.038147
82	0.317809	0.330746		0.044087	0.042813	0.051227	0.048183	0.044856		0.039703	0.042934	0.048833	0.075679	0.039563	0.04229	0.041201	0.05579	0.03812
83	0.317843	0.33027		0.043817	0.042832	0.050795	0.04827	0.045222		0.039453	0.043725	0.049324	0.077152	0.039012	0.041858	0.041278	0.056744	0.038511
84	0.315602	0.330498		0.043864	0.042868	0.050401	0.04825	0.045274		0.038748	0.043443	0.049038	0.076315	0.040111	0.04229	0.041686	0.05672	0.038529
85	0.318396	0.330432		0.043903	0.042468	0.051372	0.047774	0.045685		0.040177	0.044271	0.049087	0.078233	0.039696	0.042726	0.040946	0.057233	0.038148
86	0.316711	0.328574		0.043923	0.042918	0.050913	0.048408	0.04532		0.040185	0.044237	0.04906	0.077474	0.040501	0.042727	0.041334	0.056814	0.038548
87	0.317573	0.329514		0.044349	0.043413	0.051014	0.047964	0.045327		0.039531	0.043439	0.050262	0.078051	0.04084	0.042786	0.04137	0.057256	0.03854
88	0.316443	0.329703		0.044354	0.043488	0.050549	0.049494	0.046068		0.040299	0.044363	0.049773	0.078559	0.040173	0.042762	0.041377	0.057348	0.038965
89	0.317269	0.330539		0.043565	0.043394	0.051546	0.0485	0.046113		0.040656	0.044327	0.050234	0.078196	0.040873	0.042344	0.040997	0.058687	0.038207
90	0.315595	0.330749		0.045208	0.042962	0.050203	0.048619	0.045424		0.039981	0.044783	0.050276	0.078885	0.040892	0.042812	0.041366	0.057497	0.038993
91	0.315083	0.329241		0.044825	0.043375	0.050763	0.050507	0.046154		0.04107	0.044402	0.050327	0.079502	0.040574	0.042398	0.04103	0.058395	0.039011
Fig. S12, upper panel
Data are displayed as mean and standard deviation of three technical replicates belonging to one protein preparation.
	roGFPox etsalzt + GSSG + GRXC2			GRXC2			roGFPred entsalzt			ROXY9			w/o GRX			CPYC
0	0.320742	0.339246		0.0394511	0.038817	0.0410714	0.029924	0.031769		0.0400616	0.0367893		0.0413223	0.0426357	0.0416667	0.0428336	0.0362976	0.0410678
1	0.323426	0.341392		0.0443038	0.042517	0.0416667	0.033134	0.034133		0.0423601	0.0393343		0.0437853	0.0419708	0.0437828	0.0410334	0.0416667	0.0425532
2	0.31937	0.339415		0.0450161	0.0426621	0.0431035	0.034605	0.034719		0.0443425	0.0412371		0.0449102	0.0430293	0.0446927	0.0445765	0.0430464	0.0440367
3	0.317495	0.33792		0.0453074	0.0434783	0.0449827	0.033769	0.034836		0.0433436	0.0435435		0.0466165	0.0453752	0.0440613	0.0471698	0.0426229	0.0450451
4	0.313446	0.337638		0.045677	0.0456942	0.0470383	0.03464	0.035427		0.0435459	0.0425867		0.0446154	0.044484	0.0452756	0.0438312	0.0439024	0.0445633
5	0.315634	0.337417		0.0479339	0.0460177	0.0453752	0.035461	0.035584		0.0451713	0.0458265		0.0453125	0.0461812	0.0470588	0.0437601	0.0434084	0.0445633
6	0.313495	0.333947		0.0480929	0.0462634	0.0452962	0.035645	0.035834		0.043956	0.0444811		0.0461783	0.0460177	0.0466019	0.0448718	0.0451613	0.0461812
7	0.310568	0.33227		0.0483333	0.0465116	0.0474517	0.03608	0.03659		0.0458136	0.0441899		0.0468498	0.0473684	0.0484496	0.0476191	0.0467742	0.0461812
8	0.307913	0.332506		0.0486577	0.046595	0.0476191	0.034993	0.035923		0.044374	0.0453074		0.047541	0.0488656	0.0482626	0.0474683	0.0439739	0.0462634
9	0.308119	0.332734		0.0522766	0.048474	0.0477876	0.035509	0.0366		0.0461049	0.0450886		0.0495049	0.0490368	0.0493359	0.0476191	0.0457516	0.0462634
10	0.305425	0.333716		0.0524535	0.048474	0.0479574	0.035912	0.036864		0.0461049	0.0449438		0.0498339	0.0492958	0.0483271	0.0494418	0.0461285	0.0462634
11	0.301205	0.32794		0.0501792	0.0486891	0.0507881	0.033685	0.034805		0.0464345	0.0431779	0.0472973	0.0477032	0.0469925	0.0493359	0.0472973	0.0449827	0.0471698
12	0.30859	0.331714		0.0628466	0.0596154	0.0612613	0.03498	0.036563		0.0496689	0.0486111	0.0497738	0.0548673	0.0539499	0.0557692	0.054054	0.0511464	0.0515267
13	0.309601	0.33174		0.0707457	0.0653465	0.0686456	0.035923	0.036829		0.0516667	0.0506108	0.0523918	0.0573477	0.0566406	0.0565302	0.0546075	0.0535714	0.0521235
14	0.310946	0.331243		0.0766208	0.0730223	0.0763359	0.035821	0.036776		0.0536013	0.0527241	0.0526316	0.0580762	0.0612648	0.0592885	0.0585198	0.0542496	0.0564202
15	0.312858	0.329968		0.0848485	0.08125	0.0803922	0.03623	0.036636		0.0557432	0.0530974	0.0551724	0.0626151	0.0618763	0.061753	0.0592334	0.0565693	0.0587084
16	0.313433	0.332032		0.0914761	0.0854701	0.0885312	0.03663	0.036929		0.0559322	0.0552585	0.0581395	0.0655431	0.0665323	0.0665323	0.0594406	0.0590406	0.0612648
17	0.313396	0.330955		0.100427	0.0917031	0.0929752	0.036214	0.036917		0.0580205	0.0574506	0.0560748	0.0681818	0.0673469	0.0672098	0.0615114	0.0595903	0.061753
18	0.315519	0.330534		0.105033	0.0964126	0.101266	0.036659	0.037667		0.0585198	0.0561594	0.0586855	0.0690979	0.0699589	0.0698152	0.0638298	0.0616822	0.064257
19	0.316375	0.332181		0.11236	0.102975	0.105832	0.036659	0.037621		0.060449	0.0583942	0.0613208	0.0699029	0.0705394	0.0726141	0.0658363	0.0621469	0.0647773
20	0.316601	0.331393		0.118993	0.11007	0.112335	0.037467	0.038015		0.0626087	0.0603291	0.0611765	0.0745098	0.0711297	0.0711297	0.0681004	0.0643939	0.0673469
21	0.317949	0.329788		0.126464	0.115108	0.119369	0.037928	0.037356		0.0646853	0.0607735	0.0632319	0.0750988	0.0741525	0.0739958	0.0684685	0.0647619	0.0677618
22	0.317104	0.330256		0.130952	0.119804	0.121839	0.036989	0.037716		0.0650264	0.0612245	0.0652681	0.0776892	0.0769231	0.0744681	0.0688406	0.0671785	0.068323
23	0.316232	0.328987		0.136585	0.126866	0.131455	0.037484	0.037426		0.065371	0.0614525	0.0646651	0.0783133	0.0793991	0.0793991	0.071298	0.0694981	0.0708333
24	0.317955	0.330222		0.143564	0.13198	0.136364	0.038411	0.038503		0.0656028	0.0652985	0.0662101	0.0811359	0.0824295	0.0797414	0.0715596	0.0696325	0.0712788
25	0.318482	0.328817		0.14899	0.137306	0.138686	0.037932	0.037844		0.0677362	0.0657895	0.0653153	0.0816327	0.08061	0.0827887	0.0739371	0.0722656	0.0738397
26	0.319554	0.328735		0.154242	0.144357	0.146402	0.037996	0.038575		0.0679785	0.0642722	0.0672646	0.0841889	0.0835165	0.083151	0.0739371	0.0703125	0.07431
27	0.31956	0.329582		0.159269	0.147059	0.151134	0.038479	0.038257		0.0681004	0.0665399	0.0669643	0.0869565	0.0860927	0.0857143	0.0763501	0.074364	0.0747863
28	0.321771	0.331022		0.164021	0.152174	0.158974	0.038481	0.03827		0.0703971	0.0685714	0.0696629	0.0875	0.0866667	0.0884956	0.0764925	0.0748031	0.0795699
29	0.320362	0.330254		0.169811	0.157025	0.164062	0.038515	0.039327		0.0709091	0.0671785	0.0717489	0.0878661	0.0894855	0.0888889	0.0787993	0.0750988	0.0777538
30	0.318103	0.330331		0.177112	0.159664	0.168421	0.039014	0.038738		0.0710382	0.0690979	0.0720721	0.0905263	0.0898876	0.0870536	0.0793951	0.0752475	0.0800866
31	0.317597	0.32944		0.180055	0.170455	0.171123	0.039052	0.038699		0.0731261	0.0712909	0.0723982	0.0909091	0.090703	0.0921348	0.0798479	0.0776892	0.0804348
32	0.318963	0.330077		0.185393	0.17192	0.179837	0.039067	0.039095		0.0733945	0.0697674	0.0728929	0.0916844	0.0933941	0.0927602	0.0820611	0.076	0.0827887
33	0.320126	0.328352		0.190341	0.174419	0.184573	0.039101	0.038778		0.0753676	0.07393	0.0733945	0.0944206	0.0936073	0.0931818	0.0825336	0.0783133	0.080786
34	0.31951	0.330042		0.198276	0.182353	0.187675	0.039156	0.039805		0.0757856	0.0740741	0.0740741	0.0971922	0.0965517	0.0963303	0.0849421	0.0808081	0.0857143
35	0.320635	0.328688		0.200581	0.18806	0.192635	0.039189	0.039542		0.0760668	0.074364	0.0767442	0.0950324	0.0993072	0.0969977	0.0851064	0.0809717	0.0835165
36	0.321731	0.33046		0.202941	0.193353	0.197143	0.039765	0.039196		0.0800745	0.0748031	0.0771028	0.0980392	0.099768	0.099768	0.0873786	0.083503	0.0883002
37	0.317567	0.32898		0.214286	0.198777	0.199422	0.039877	0.040308		0.0786517	0.0772277	0.0751174	0.100437	0.100467	0.102326	0.0878906	0.0855397	0.0888889
38	0.319499	0.330445		0.216216	0.200617	0.204678	0.039802	0.039257		0.0789474	0.0776892	0.0803782	0.10307	0.100939	0.103044	0.0882353	0.0860656	0.0892857
39	0.318926	0.32833		0.215152	0.203125	0.20944	0.039875	0.039663		0.0811321	0.0798403	0.0807601	0.103524	0.103774	0.103774	0.0885827	0.0862423	0.0870536
40	0.317571	0.32775		0.220183	0.205047	0.21131	0.040745	0.040002		0.0815939	0.0801603	0.0809524	0.103753	0.104762	0.104513	0.0909091	0.0848861	0.0898876
41	0.317248	0.332672		0.229102	0.213376	0.216216	0.041308	0.040382		0.0819048	0.078629	0.0837321	0.106904	0.107656	0.105012	0.0914513	0.0892116	0.0902934
42	0.319816	0.330825		0.228125	0.212219	0.218845	0.040403	0.040052		0.0842912	0.0828283	0.0843374	0.10962	0.110312	0.103365	0.0938124	0.0899582	0.0929705
43	0.319516	0.329271		0.232704	0.216828	0.220859	0.040422	0.040036		0.084453	0.0851927	0.0847458	0.107623	0.111111	0.108696	0.0943775	0.0903361	0.0933941
44	0.319781	0.329806		0.238095	0.222222	0.225309	0.041013	0.040115		0.0847784	0.0816327	0.0849515	0.112867	0.108959	0.108959	0.0947581	0.0886076	0.0938215
45	0.317567	0.32954		0.233227	0.223684	0.23053	0.041493	0.040195		0.0873786	0.0858896	0.0855746	0.11086	0.109756	0.109489	0.0951417	0.0932203	0.0963303
46	0.318421	0.329664		0.241158	0.226667	0.23511	0.041612	0.040544		0.0875486	0.0845361	0.0884521	0.113895	0.112469	0.115196	0.0953347	0.0914894	0.0969977
47	0.319514	0.329496		0.245161	0.230769	0.255973	0.041134	0.040614		0.0878906	0.0847107	0.0891089	0.114155	0.115479	0.113022	0.0981595	0.0918803	0.0972222
48	0.318962	0.330962		0.246753	0.23569	0.242215	0.041687	0.040656		0.0901961	0.0871369	0.08933	0.116972	0.1133	0.116337	0.0983607	0.0942184	0.1
49	0.318659	0.330229		0.251634	0.236486	0.243056	0.042149	0.040934		0.0905512	0.0876827	0.0897756	0.114943	0.116625	0.116625	0.100616	0.0944206	0.100233
50	0.318077	0.329793		0.25	0.238908	0.247387	0.042146	0.041013		0.0909091	0.0882353	0.0927318	0.115741	0.117207	0.117207	0.101031	0.0969828	0.100703
51	0.318674	0.32954		0.254125	0.243151	0.249123	0.042741	0.041033		0.093254	0.0926316	0.0959596	0.12093	0.122807	0.117794	0.10166	0.0978261	0.100939
52	0.317013	0.329787		0.255814	0.243986	0.254417	0.042321	0.041062		0.0956175	0.0909091	0.0939086	0.12178	0.120907	0.118687	0.104167	0.100218	0.103774
53	0.319227	0.329294		0.26	0.244828	0.248227	0.042855	0.041498		0.0961924	0.0911017	0.0943878	0.122066	0.120907	0.124365	0.104603	0.100656	0.104513
54	0.318073	0.329287		0.261745	0.25	0.252669	0.042474	0.041837		0.0967742	0.093617	0.0997443	0.122642	0.121827	0.122137	0.107143	0.10307	0.104513
55	0.318116	0.330182		0.265993	0.250871	0.25448	0.04344	0.041477		0.097166	0.0963597	0.100257	0.123223	0.122762	0.127877	0.107143	0.101545	0.102871
56	0.317843	0.330689		0.26936	0.257042	0.261649	0.042555	0.041893		0.097166	0.0944206	0.100775	0.125891	0.12532	0.125641	0.109937	0.103982	0.108173
57	0.317523	0.330437		0.267797	0.255319	0.259928	0.043497	0.041993		0.1	0.0948276	0.101299	0.126492	0.125964	0.129199	0.110403	0.104444	0.106024
58	0.319197	0.329787		0.272109	0.255319	0.265455	0.043922	0.043021		0.100205	0.0952381	0.101828	0.127404	0.126943	0.126943	0.111111	0.104911	0.111111
59	0.317269	0.330048		0.267797	0.258865	0.266423	0.043171	0.042368		0.10041	0.0976139	0.102362	0.13012	0.129534	0.12987	0.110874	0.104911	0.11165
60	0.316431	0.329707		0.273973	0.258865	0.265455	0.043678	0.041693		0.104938	0.0980392	0.105263	0.133172	0.130548	0.130548	0.111828	0.107865	0.111922
61	0.319244	0.328325		0.277397	0.264286	0.271062	0.044652	0.042098		0.103306	0.100656	0.108466	0.130751	0.13089	0.131234	0.112069	0.108352	0.112469
62	0.317835	0.329035		0.278351	0.265233	0.267399	0.044285	0.042782		0.105809	0.0991189	0.106383	0.134146	0.131926	0.134921	0.112311	0.108844	0.112745
63	0.315867	0.328986		0.27931	0.26259	0.271062	0.044775	0.042846		0.10625	0.101545	0.106667	0.134804	0.137203	0.134921	0.117137	0.111111	0.115479
64	0.316722	0.329851		0.27931	0.270758	0.272059	0.043859	0.042856		0.109015	0.106667	0.107527	0.137931	0.137931	0.136	0.117391	0.111617	0.118519
65	0.320069	0.330017		0.280277	0.267148	0.274074	0.044837	0.042923		0.109474	0.104677	0.110811	0.138272	0.135638	0.139037	0.117904	0.112385	0.116625
66	0.318971	0.330247		0.283737	0.271739	0.276753	0.04531	0.043685		0.108051	0.105145	0.111111	0.138958	0.139037	0.142091	0.118421	0.112385	0.116915
67	0.318393	0.329266		0.288194	0.269091	0.27881	0.045841	0.043336		0.110403	0.107623	0.111413	0.139651	0.140162	0.142473	0.118943	0.112903	0.12
68	0.316403	0.330476		0.285714	0.273723	0.27881	0.046412	0.04332		0.112527	0.108108	0.111717	0.137845	0.140541	0.143243	0.121951	0.116009	0.120603
69	0.316169	0.330498		0.285714	0.278388	0.276119	0.046072	0.042999		0.113248	0.108597	0.115385	0.143577	0.143243	0.144022	0.122222	0.118881	0.120907
70	0.317293	0.329851		0.289199	0.274725	0.27881	0.046545	0.043732		0.11349	0.111364	0.118457	0.144304	0.141689	0.145205	0.122768	0.117096	0.123737
71	0.317015	0.330744		0.287719	0.274725	0.280899	0.046119	0.04339		0.114471	0.10984	0.118785	0.142132	0.145205	0.146006	0.12528	0.119438	0.124051
72	0.317837	0.330036		0.287719	0.279412	0.284644	0.046197	0.043442		0.117391	0.112644	0.119444	0.145408	0.146006	0.149171	0.125843	0.119718	0.124682
73	0.316169	0.33142		0.291228	0.277778	0.278195	0.046265	0.044185		0.117904	0.113164	0.120448	0.148338	0.149171	0.146409	0.126126	0.122931	0.12532
74	0.317843	0.330961		0.292254	0.281481	0.281955	0.046767	0.044267		0.12035	0.115741	0.121127	0.146154	0.147632	0.149584	0.126697	0.123515	0.128205
75	0.316491	0.330248		0.292254	0.283582	0.289474	0.046803	0.043642		0.120879	0.116279	0.121127	0.149871	0.150418	0.150418	0.129545	0.121429	0.129199
76	0.316986	0.329262		0.295775	0.282528	0.287879	0.047301	0.044309		0.121145	0.119159	0.122159	0.150259	0.15126	0.15126	0.130137	0.124402	0.132124
77	0.318394	0.330041		0.293286	0.282528	0.283019	0.046457	0.044682		0.121681	0.119718	0.125	0.153247	0.151685	0.15493	0.128146	0.125	0.12987
78	0.318106	0.330289		0.293286	0.282528	0.286792	0.046472	0.044319		0.124169	0.117925	0.126075	0.154047	0.152542	0.152542	0.131034	0.125301	0.133159
79	0.31698	0.329428		0.294326	0.282528	0.286792	0.047098	0.04474		0.124722	0.120853	0.12931	0.15748	0.155807	0.15625	0.133641	0.128329	0.133159
80	0.318394	0.330182		0.294326	0.283582	0.288973	0.047132	0.04473		0.12528	0.123515	0.132565	0.157895	0.155807	0.156695	0.134259	0.126214	0.136126
81	0.318101	0.328521		0.301418	0.286245	0.287879	0.048177	0.044808		0.126126	0.12201	0.127168	0.156085	0.156695	0.16	0.134571	0.129268	0.137203
82	0.317809	0.330746		0.298932	0.284644	0.288973	0.048183	0.044856		0.126697	0.122302	0.130814	0.156499	0.157143	0.158046	0.137209	0.132029	0.137566
83	0.317843	0.33027		0.297872	0.285714	0.292776	0.04827	0.045222		0.128959	0.125301	0.131965	0.159574	0.157593	0.161383	0.13785	0.129902	0.137566
84	0.315602	0.330498		0.302491	0.28839	0.293893	0.04825	0.045274		0.129841	0.125604	0.134897	0.160428	0.16185	0.16185	0.138498	0.130221	0.137931
85	0.318396	0.330432		0.302491	0.289474	0.293893	0.047774	0.045685		0.130435	0.128641	0.132353	0.160858	0.15942	0.162319	0.141509	0.133333	0.139037
86	0.316711	0.328574		0.303571	0.289474	0.295019	0.048408	0.04532		0.132723	0.128954	0.135693	0.163978	0.163265	0.163265	0.141844	0.133663	0.139037
87	0.317573	0.329514		0.3	0.28839	0.293893	0.047964	0.045327		0.133028	0.132029	0.133531	0.164865	0.163265	0.166181	0.14218	0.134328	0.142473
88	0.316443	0.329703		0.303571	0.29434	0.291188	0.049494	0.046068		0.134259	0.130221	0.137313	0.165761	0.163743	0.170088	0.145238	0.135	0.142857
89	0.317269	0.330539		0.297491	0.295455	0.295019	0.0485	0.046113		0.136891	0.131188	0.138138	0.168937	0.167647	0.168142	0.143198	0.137845	0.143243
90	0.315595	0.330749		0.30466	0.290566	0.298851	0.048619	0.045424		0.137529	0.133663	0.141141	0.166667	0.167647	0.172107	0.143541	0.137845	0.143631
91	0.315083	0.329241		0.303571	0.293233	0.302682	0.050507	0.046154		0.137529	0.133995	0.141566	0.17033	0.171598	0.171598	0.146283	0.140704	0.144414
Fig. S12, lower panel
Data are displayed as mean and standard deviation of three technical replicates belonging to one protein preparation.
	roGFPox etsalzt + GSSG + GRXC2			GRXC2			roGFPred entsalzt			ROXY9			w/o GRX			CPYC
0	0.320742	0.339246		0.0403509	0.0428016	0.0415162	0.029924	0.031769		0.0383212	0.0394265	0.0409483	0.0399274	0.0379507	0.0391389	0.0405904	0.0391753	0.039823
1	0.323426	0.341392		0.043088	0.0445269	0.0450451	0.033134	0.034133		0.0430108	0.0407801	0.043299	0.0438597	0.0436433	0.0421456	0.044405	0.044	0.043956
2	0.31937	0.339415		0.0467626	0.0468165	0.0450451	0.034605	0.034719		0.0423012	0.0426288	0.0426829	0.0440917	0.0439771	0.0432331	0.0428571	0.0453649	0.0452586
3	0.317495	0.33792		0.0451264	0.0453686	0.0470163	0.033769	0.034836		0.0445969	0.044964	0.0455487	0.0468469	0.0438931	0.046332	0.0457038	0.046	0.0459519
4	0.313446	0.337638		0.0471869	0.0477099	0.0470163	0.03464	0.035427		0.0460177	0.0454546	0.0466102	0.045208	0.0445736	0.0452756	0.0466418	0.0486815	0.0461539
5	0.315634	0.337417		0.0474453	0.0461539	0.0472727	0.035461	0.035584		0.0452899	0.0458716	0.0465116	0.0472727	0.0450098	0.0455446	0.0465549	0.0470348	0.0464602
6	0.313495	0.333947		0.047532	0.0480769	0.0474453	0.035645	0.035834		0.0477064	0.0463822	0.0463158	0.0469314	0.0473373	0.0456349	0.0462963	0.0491803	0.0466667
7	0.310568	0.33227		0.0477941	0.0481696	0.0477064	0.03608	0.03659		0.0478821	0.0469043	0.0463158	0.0451264	0.0476191	0.0475247	0.0466418	0.0473251	0.0466667
8	0.307913	0.332506		0.0480592	0.0484496	0.0476191	0.034993	0.035923		0.0479705	0.0454546	0.0466102	0.0492701	0.0478088	0.0458167	0.0487805	0.0475207	0.0489978
9	0.308119	0.332734		0.0482375	0.0484496	0.0476191	0.035509	0.0366		0.0481482	0.0478927	0.0467091	0.0479705	0.0460922	0.0481928	0.0490566	0.0477178	0.0491071
10	0.305425	0.333716		0.0501859	0.0487329	0.0495413	0.035912	0.036864		0.0484171	0.0480769	0.0490405	0.0504673	0.0483871	0.0484849	0.0473485	0.047817	0.047191
11	0.301205	0.32794		0.0509434	0.0504032	0.0490909	0.033685	0.034805		0.0456274	0.0449219	0.0444444	0.0444015	0.0476191	0.0481928	0.0462634	0.0455487	0.0471092
12	0.30859	0.331714		0.0591716	0.060166	0.0581614	0.03498	0.036563		0.0495238	0.0467836	0.0486815	0.0500963	0.049896	0.0483871	0.0497336	0.0519751	0.0516129
13	0.309601	0.33174		0.0638723	0.0654008	0.0629771	0.035923	0.036829		0.0511364	0.0508806	0.0486815	0.0502901	0.0496894	0.0505051	0.0515098	0.0516529	0.0517241
14	0.310946	0.331243		0.0695296	0.0665236	0.0679612	0.035821	0.036776		0.0492424	0.0507812	0.050813	0.0504854	0.0518672	0.050813	0.0514184	0.0539419	0.0519481
15	0.312858	0.329968		0.0751566	0.0723684	0.0732673	0.03623	0.036636		0.0513308	0.0488281	0.0489796	0.0523256	0.0497925	0.0530612	0.0515098	0.0518672	0.0521739
16	0.313433	0.332032		0.0761099	0.078125	0.078629	0.03663	0.036929		0.0511364	0.0488281	0.0510204	0.0525292	0.0520833	0.0533881	0.0534759	0.0520833	0.0524017
17	0.313396	0.330955		0.0842333	0.0818182	0.079918	0.036214	0.036917		0.0511364	0.0508806	0.0487805	0.0528376	0.0523013	0.053719	0.0536673	0.0542798	0.0548246
18	0.315519	0.330534		0.0855263	0.087963	0.0859539	0.036659	0.037667		0.0513308	0.0510806	0.0510204	0.0530452	0.0524109	0.0557851	0.0537634	0.0543933	0.0527473
19	0.316375	0.332181		0.091314	0.0892019	0.0916844	0.036659	0.037621		0.0511364	0.0491159	0.0510204	0.0532544	0.0528541	0.0538302	0.0536673	0.0543933	0.0551876
20	0.316601	0.331393		0.0970655	0.0956938	0.0954447	0.037467	0.038015		0.0532319	0.0529412	0.0529532	0.0534654	0.0528541	0.0541667	0.0556553	0.0564854	0.0554324
21	0.317949	0.329788		0.0988506	0.0997567	0.0991189	0.037928	0.037356		0.0512334	0.0509804	0.0529532	0.0554455	0.0530786	0.0563674	0.0577617	0.0547368	0.0576497
22	0.317104	0.330256		0.10514	0.105911	0.102679	0.036989	0.037716		0.0530303	0.0510806	0.0529532	0.0575397	0.0572034	0.0545073	0.0560579	0.056962	0.0579065
23	0.316232	0.328987		0.109005	0.107769	0.108844	0.037484	0.037426		0.0512334	0.0512821	0.0530612	0.055666	0.0555556	0.0568421	0.0562613	0.0591966	0.0580357
24	0.317955	0.330222		0.115385	0.111959	0.110599	0.038411	0.038503		0.0532319	0.0531496	0.0529532	0.0578842	0.055794	0.0572034	0.0581818	0.0572034	0.058296
25	0.318482	0.328817		0.121951	0.115979	0.117096	0.037932	0.037844		0.0531309	0.0552268	0.0510204	0.0558882	0.0580645	0.0595745	0.0581818	0.0575693	0.0608108
26	0.319554	0.328735		0.118519	0.120735	0.120853	0.037996	0.038575		0.0533333	0.0534654	0.0530612	0.0581162	0.0560345	0.0578159	0.0586081	0.0620985	0.0609481
27	0.31956	0.329582		0.12782	0.12234	0.1247	0.038479	0.038257		0.0553435	0.0534654	0.0532787	0.0604839	0.0561555	0.0622318	0.0605505	0.0599572	0.0588235
28	0.321771	0.331022		0.13198	0.12973	0.129268	0.038481	0.03827		0.0534351	0.0554455	0.0511247	0.0584677	0.0563991	0.0580645	0.0607735	0.0622318	0.0615034
29	0.320362	0.330254		0.136598	0.13079	0.133663	0.038515	0.039327		0.0553435	0.0534654	0.0531697	0.0584677	0.0588235	0.0603448	0.0627306	0.060215	0.0617849
30	0.318103	0.330331		0.139108	0.138889	0.137845	0.039014	0.038738		0.0554493	0.0535714	0.0532787	0.0587044	0.0610022	0.0607375	0.0612245	0.0627706	0.0617849
31	0.317597	0.32944		0.145889	0.140449	0.142132	0.039052	0.038699		0.0553435	0.0535714	0.057377	0.0589431	0.0612692	0.0631808	0.0633147	0.0629067	0.062069
32	0.318963	0.330077		0.151351	0.145299	0.14653	0.039067	0.039095		0.0554493	0.0535714	0.0532787	0.0610998	0.0612692	0.0633188	0.0633147	0.0630435	0.0645161
33	0.320126	0.328352		0.155313	0.150289	0.153646	0.039101	0.038778		0.0553435	0.0555556	0.0555556	0.0590631	0.0571429	0.0657895	0.0635514	0.0631808	0.0674419
34	0.31951	0.330042		0.157459	0.157434	0.155673	0.039156	0.039805		0.0555556	0.055666	0.053719	0.0613497	0.0594714	0.0638766	0.0637899	0.0657895	0.0651163
35	0.320635	0.328688		0.162011	0.156805	0.160428	0.039189	0.039542		0.0555556	0.0558882	0.0555556	0.0614754	0.0618102	0.0643015	0.0641509	0.0657895	0.0652681
36	0.321731	0.33046		0.167139	0.161677	0.162602	0.039765	0.039196		0.0556622	0.056	0.0536083	0.0617284	0.059867	0.0666667	0.0662879	0.0662252	0.0654206
37	0.317567	0.32898		0.169054	0.166163	0.169863	0.039877	0.040308		0.0556622	0.0558882	0.0557851	0.0618557	0.064588	0.064588	0.0681818	0.0684327	0.0683962
38	0.319499	0.330445		0.173913	0.165644	0.171745	0.039802	0.039257		0.0558767	0.0558882	0.0557851	0.0640496	0.0625	0.0671141	0.0666667	0.0687361	0.0683962
39	0.318926	0.32833		0.178886	0.173913	0.174648	0.039875	0.039663		0.0558767	0.056	0.0557851	0.0618557	0.0623608	0.0698198	0.0688336	0.0688889	0.0661938
40	0.317571	0.32775		0.181009	0.179245	0.181303	0.040745	0.040002		0.0558767	0.0562249	0.057971	0.0643153	0.0627803	0.0677201	0.0708812	0.0690423	0.0710901
41	0.317248	0.332672		0.186186	0.180952	0.180516	0.041308	0.040382		0.0578035	0.0561122	0.0560166	0.0644491	0.064877	0.0678733	0.0692308	0.0693512	0.069378
42	0.319816	0.330825		0.18845	0.185897	0.185507	0.040403	0.040052		0.0579151	0.0581162	0.05625	0.0647182	0.0630631	0.0704546	0.0693642	0.0696629	0.0719425
43	0.319516	0.329271		0.193252	0.188312	0.190058	0.040422	0.040036		0.0560928	0.0582329	0.0584551	0.0669456	0.0654628	0.0709382	0.0696325	0.0725624	0.0719425
44	0.319781	0.329806		0.195652	0.19281	0.195266	0.041013	0.040115		0.0580271	0.0565657	0.0564854	0.0669456	0.0656109	0.0712644	0.0719844	0.0725624	0.0743405
45	0.317567	0.32954		0.200627	0.19802	0.2	0.041493	0.040195		0.0581395	0.0585859	0.0564854	0.0652632	0.0657596	0.0737327	0.07393	0.0748299	0.0702179
46	0.318421	0.329664		0.205696	0.2	0.201807	0.041612	0.040544		0.0581395	0.0585859	0.0585774	0.0675106	0.0660592	0.0740741	0.0724071	0.0727273	0.0750605
47	0.319514	0.329496		0.207668	0.204698	0.203647	0.041134	0.040614		0.0583658	0.0585859	0.0585774	0.0676533	0.0662101	0.0719257	0.0745098	0.0755149	0.0754258
48	0.318962	0.330962		0.211538	0.207483	0.212308	0.041687	0.040656		0.0603113	0.0607287	0.0585774	0.0677966	0.0686499	0.0745921	0.0750988	0.0756881	0.0754258
49	0.318659	0.330229		0.217532	0.212329	0.213622	0.042149	0.040934		0.0604288	0.0589431	0.0588235	0.0679406	0.0686499	0.0751174	0.0772277	0.0758621	0.0759804
50	0.318077	0.329793		0.213115	0.211073	0.214953	0.042146	0.041013		0.0583658	0.0588235	0.0588235	0.0680851	0.0688073	0.0776471	0.077381	0.0787037	0.0759804
51	0.318674	0.32954		0.221122	0.219512	0.216301	0.042741	0.041033		0.0584795	0.0590631	0.0610526	0.0702128	0.0691244	0.0778302	0.0775348	0.0790698	0.0790123
52	0.317013	0.329787		0.225914	0.221053	0.224684	0.042321	0.041062		0.0604288	0.0610998	0.0590717	0.0706638	0.0694444	0.0785714	0.0778443	0.0792541	0.0792079
53	0.319227	0.329294		0.22408	0.225352	0.22293	0.042855	0.041498		0.0606654	0.0593047	0.0613108	0.0708155	0.0694444	0.0785714	0.0781563	0.0796253	0.079602
54	0.318073	0.329287		0.232323	0.223404	0.224359	0.042474	0.041837		0.0587084	0.0593047	0.059322	0.0689655	0.072093	0.0811456	0.0804829	0.08	0.0798005
55	0.318116	0.330182		0.230508	0.225	0.229032	0.04344	0.041477		0.0627451	0.0594262	0.0615711	0.0732759	0.0700935	0.0791367	0.0826613	0.08	0.0802005
56	0.317843	0.330689		0.238908	0.233813	0.229773	0.042555	0.041893		0.0610236	0.0614754	0.0636943	0.0712743	0.0702576	0.0797101	0.0809717	0.0801887	0.080402
57	0.317523	0.330437		0.239726	0.235507	0.235294	0.043497	0.041993		0.061144	0.0616016	0.0615711	0.0715835	0.0702576	0.0823245	0.083503	0.0807601	0.0833333
58	0.319197	0.329787		0.244828	0.236364	0.240132	0.043922	0.043021		0.0629921	0.0639175	0.059448	0.0737527	0.0727699	0.0829268	0.0836735	0.0835322	0.0835443
59	0.317269	0.330048		0.243902	0.238971	0.238411	0.043171	0.042368		0.0649606	0.0597938	0.0618337	0.0718954	0.0731132	0.0831296	0.0817996	0.0813397	0.0837563
60	0.316431	0.329707		0.247387	0.239852	0.243333	0.043678	0.041693		0.061144	0.0619835	0.0641026	0.0720524	0.0756501	0.0833333	0.0841889	0.0863309	0.0839695
61	0.319244	0.328325		0.248252	0.243542	0.24	0.044652	0.042098		0.061144	0.0619835	0.0622318	0.0745614	0.0758294	0.0866337	0.0845361	0.0869565	0.0867347
62	0.317835	0.329035		0.25	0.249071	0.249158	0.044285	0.042782		0.0613861	0.0643153	0.0642398	0.0765864	0.0760095	0.0866337	0.0848861	0.0847458	0.0874036
63	0.315867	0.328986		0.251773	0.246269	0.25	0.044775	0.042846		0.0633663	0.0623701	0.0645161	0.0750552	0.0738095	0.0895522	0.0871369	0.0871671	0.0876289
64	0.316722	0.329851		0.252669	0.255639	0.250847	0.043859	0.042856		0.0654762	0.0645833	0.0646552	0.0752212	0.0767386	0.0897756	0.0873181	0.0898058	0.0854922
65	0.320069	0.330017		0.257143	0.25283	0.251701	0.044837	0.042923		0.0636183	0.0645833	0.0625	0.0772627	0.0769231	0.0902256	0.0897703	0.0878049	0.0911458
66	0.318971	0.330247		0.258993	0.253788	0.25256	0.04531	0.043685		0.0638723	0.0645833	0.0646552	0.079646	0.0769231	0.0904523	0.0905263	0.0906863	0.0911458
67	0.318393	0.329266		0.259928	0.254753	0.257732	0.045841	0.043336		0.063745	0.0649895	0.0646552	0.08	0.0769231	0.0909091	0.0905263	0.0886699	0.0913838
68	0.316403	0.330476		0.265455	0.264368	0.257732	0.046412	0.04332		0.0658683	0.0648536	0.0649351	0.0757238	0.0772947	0.0939086	0.0907173	0.091358	0.091623
69	0.316169	0.330498		0.265455	0.256705	0.262069	0.046072	0.042999		0.0678643	0.0649895	0.0652174	0.0805369	0.0772947	0.0943878	0.0932203	0.0918114	0.0923483
70	0.317293	0.329851		0.266423	0.262548	0.263889	0.046545	0.043732		0.066	0.0651261	0.0652174	0.0782998	0.0776699	0.0946292	0.0916844	0.0925	0.0921053
71	0.317015	0.330744		0.267399	0.266409	0.264808	0.046119	0.04339		0.0662651	0.0651261	0.0655022	0.0786517	0.0804878	0.0951157	0.0916844	0.0952381	0.0925926
72	0.317837	0.330036		0.272059	0.266409	0.269231	0.046197	0.043442		0.0663984	0.0654008	0.0676856	0.0790068	0.0806846	0.0981912	0.0963597	0.0954774	0.0957447
73	0.316169	0.33142		0.273063	0.264591	0.266667	0.046265	0.044185		0.0684105	0.0655391	0.0678337	0.0790068	0.0808824	0.0958549	0.0944206	0.09799	0.0965147
74	0.317843	0.330961		0.273063	0.268482	0.271127	0.046767	0.044267		0.0686869	0.0676533	0.0676856	0.081448	0.0812808	0.101562	0.0969828	0.0984848	0.0965147
75	0.316491	0.330248		0.267658	0.269531	0.268551	0.046803	0.043642		0.0685484	0.0676533	0.0656455	0.0816327	0.0788177	0.0994764	0.0974026	0.0989848	0.0997305
76	0.316986	0.329262		0.275093	0.278431	0.272085	0.047301	0.044309		0.0685484	0.0680851	0.0678337	0.0840909	0.0839506	0.1	0.0978261	0.0992366	0.0972973
77	0.318394	0.330041		0.277154	0.271654	0.27305	0.046457	0.044682		0.0668016	0.0660981	0.0704846	0.086758	0.0843673	0.100264	0.0982533	0.102302	0.0978261
78	0.318106	0.330289		0.277154	0.27668	0.275	0.046472	0.044319		0.0708502	0.0660981	0.0685841	0.0823799	0.0820895	0.103723	0.100877	0.102564	0.100817
79	0.31698	0.329428		0.280899	0.27668	0.275	0.047098	0.04474		0.0689655	0.0662393	0.0663717	0.0873563	0.085	0.104	0.101099	0.103627	0.101093
80	0.318394	0.330182		0.280899	0.27668	0.27957	0.047132	0.04473		0.0692464	0.0706638	0.0665189	0.0848624	0.085	0.104558	0.0993378	0.103627	0.10137
81	0.318101	0.328521		0.281955	0.282869	0.280576	0.048177	0.044808		0.0692464	0.0688172	0.0688889	0.0875576	0.0854271	0.108108	0.104444	0.103896	0.104683
82	0.317809	0.330746		0.285714	0.278884	0.284173	0.048183	0.044856		0.0711382	0.0688172	0.0711111	0.087963	0.0856423	0.108108	0.104213	0.104167	0.105263
83	0.317843	0.33027		0.283019	0.284	0.284173	0.04827	0.045222		0.0717213	0.0711207	0.0711111	0.088167	0.0858586	0.108696	0.107143	0.109661	0.105556
84	0.315602	0.330498		0.287879	0.284	0.285199	0.04825	0.045274		0.0717213	0.0689655	0.0691964	0.0883721	0.0860759	0.112329	0.103139	0.107612	0.102778
85	0.318396	0.330432		0.287879	0.284	0.282609	0.047774	0.045685		0.0737705	0.0692641	0.0714286	0.0885781	0.0911392	0.112329	0.107623	0.110526	0.109244
86	0.316711	0.328574		0.290076	0.284	0.285199	0.048408	0.04532		0.0715746	0.0714286	0.0715884	0.0887851	0.086514	0.115702	0.108108	0.108466	0.109244
87	0.317573	0.329514		0.288973	0.285141	0.278986	0.047964	0.045327		0.0718686	0.0717391	0.0717489	0.0887851	0.0892857	0.116022	0.108597	0.109043	0.107345
88	0.316443	0.329703		0.288973	0.28629	0.287273	0.049494	0.046068		0.072165	0.0717391	0.0719101	0.0892019	0.0869565	0.114206	0.108844	0.112299	0.107345
89	0.317269	0.330539		0.28626	0.289157	0.290909	0.0485	0.046113		0.0720165	0.0718954	0.0719101	0.0915493	0.092545	0.117647	0.107062	0.10992	0.110482
90	0.315595	0.330749		0.291188	0.290323	0.288321	0.048619	0.045424		0.0723141	0.0718954	0.0722348	0.0921986	0.0902062	0.117978	0.112385	0.113208	0.110482
91	0.315083	0.329241		0.290076	0.291498	0.288321	0.050507	0.046154		0.072165	0.0740741	0.0744921	0.0921986	0.0902062	0.120787	0.112385	0.113208	0.117143

## Sheet: GAPDH
Fig. 3d GAPDH assay
Three independent protein samples were prepared from three independent insect cultures. For each biological replicate, four technical replicates were measured. This table represent the means of these four replicates.
		-GSH			+GSH				raw data, 4 technical replicates
DTT	0.06065	0.0528	0.050325	0.061825	0.049625	0.051375			Experiment #1					Experiment #2					Experiment #3
-	0.000375	0.0003	0.0003	0.001025	0.00115	0.0012
GRXC2	0.0007	0.0006	0.0004	0.0056	0.004	0.0034			0,2µM GRXC2					0,2µM GRXC2					0,2µM GRXC2
ROXY9	0.00023	0.00023	0.00023	0.00335	0.004425	0.00415		time (min)	A1	B1	C1	D1		A1	B1	C1	D1		A1	B1	C1	D1
CCLS	0.00033	0.00023	0.0002	0.00335	0.0023	0.00308		0	0.585	0.601	0.591	0.601		0.587	0.587	0.554	0.531		0.581	0.611	0.602	0.605
CPYC	0.0002	0.0002	0.00025	0.004225	0.002825	0.004325		1	0.588	0.599	0.593	0.598		0.586	0.584	0.557	0.533		0.587	0.613	0.596	0.602
								2	0.583	0.595	0.589	0.593		0.581	0.582	0.554	0.538		0.585	0.611	0.588	0.598
								3	0.578	0.59	0.585	0.589		0.58	0.576	0.553	0.539		0.581	0.608	0.581	0.594
	D A340 [mAU/min]							4	0.572	0.585	0.58	0.583		0.578	0.573	0.551	0.535		0.578	0.606	0.579	0.592
	three experiments with independent protein preparations, means of four technical replicates							5	0.565	0.577	0.574	0.575		0.574	0.571	0.548	0.53		0.57	0.602	0.574	0.588
								6	0.557	0.569	0.568	0.568		0.567	0.568	0.543	0.526		0.564	0.598	0.569	0.582
								7	0.55	0.561	0.562	0.562		0.562	0.563	0.538	0.522		0.561	0.593	0.564	0.576
								8	0.544	0.554	0.556	0.555		0.556	0.558	0.534	0.518		0.557	0.589	0.56	0.571
Fig. S10								9	0.537	0.547	0.55	0.549		0.551	0.554	0.529	0.515		0.553	0.585	0.556	0.566
	-GSH			+GSH				10	0.531	0.54	0.545	0.543		0.546	0.55	0.525	0.511		0.549	0.582	0.551	0.562
GAPDH	0.11013	0.07473	0.09663	0.1365	0.11325	0.1154		11	0.524	0.534	0.539	0.536		0.541	0.546	0.523	0.508		0.546	0.579	0.546	0.557
0	0.000375	0.0003	0.0003	0.001025	0.00115	0.0012		12	0.518	0.528	0.534	0.531		0.536	0.542	0.518	0.503		0.543	0.576	0.542	0.553
DTT	0.06065	0.0528	0.050325	0.061825	0.049625	0.051375		13	0.511	0.521	0.529	0.525		0.532	0.537	0.514	0.499		0.54	0.574	0.537	0.549
								14	0.505	0.515	0.524	0.519		0.528	0.533	0.509	0.495		0.537	0.572	0.532	0.545
								15	0.499	0.51	0.519	0.513		0.523	0.529	0.505	0.491		0.534	0.569	0.527	0.541
								16	0.493	0.504	0.514	0.507		0.52	0.524	0.5	0.486		0.531	0.567	0.522	0.537
								17	0.486	0.497	0.509	0.501		0.515	0.52	0.496	0.482		0.528	0.565	0.517	0.534
								18	0.48	0.491	0.504	0.495		0.511	0.516	0.491	0.477		0.525	0.562	0.512	0.53
								19	0.473	0.485	0.499	0.489		0.507	0.512	0.487	0.473		0.522	0.56	0.507	0.526
								20	0.467	0.478	0.494	0.483		0.503	0.507	0.483	0.469		0.519	0.556	0.502	0.523
								21	0.461	0.473	0.489	0.477		0.499	0.503	0.478	0.464		0.516	0.553	0.498	0.519
								22	0.455	0.466	0.484	0.472		0.495	0.499	0.474	0.46		0.512	0.55	0.493	0.516
								23	0.448	0.461	0.479	0.466		0.491	0.494	0.47	0.455		0.51	0.547	0.489	0.513
								24	0.442	0.454	0.474	0.46		0.488	0.491	0.466	0.451		0.506	0.544	0.484	0.509
								25	0.436	0.448	0.469	0.454		0.483	0.486	0.461	0.447		0.503	0.541	0.48	0.506
								26	0.429	0.442	0.464	0.448		0.479	0.483	0.457	0.442		0.5	0.538	0.476	0.502
								27	0.423	0.436	0.459	0.442		0.475	0.478	0.453	0.438		0.497	0.535	0.471	0.499
								28	0.417	0.431	0.455	0.436		0.471	0.474	0.449	0.434		0.494	0.532	0.467	0.496
								29	0.411	0.425	0.449	0.43		0.468	0.47	0.445	0.43		0.491	0.529	0.463	0.492
								30	0.405	0.419	0.444	0.425		0.463	0.467	0.441	0.426		0.488	0.527	0.459	0.489
								31	0.399	0.413	0.439	0.419		0.459	0.463	0.436	0.422		0.485	0.525	0.455	0.486
								32	0.393	0.407	0.434	0.413		0.456	0.459	0.432	0.418		0.482	0.522	0.451	0.483
								33	0.387	0.402	0.43	0.407		0.451	0.455	0.428	0.414		0.479	0.519	0.447	0.479
								34	0.381	0.396	0.425	0.401		0.447	0.451	0.424	0.41		0.476	0.517	0.443	0.476
								35	0.375	0.39	0.42	0.396		0.444	0.448	0.42	0.406		0.474	0.514	0.439	0.473
								36	0.369	0.384	0.415	0.39		0.44	0.444	0.416	0.402		0.471	0.511	0.435	0.47
								37	0.363	0.378	0.411	0.384		0.436	0.44	0.412	0.398		0.468	0.509	0.431	0.466
								38	0.357	0.373	0.406	0.379		0.432	0.436	0.408	0.394		0.465	0.507	0.427	0.463
								39	0.352	0.367	0.401	0.373		0.428	0.433	0.404	0.39		0.462	0.504	0.423	0.46
								40	0.346	0.361	0.396	0.368		0.424	0.429	0.4	0.386		0.459	0.502	0.419	0.457
								41	0.34	0.355	0.392	0.363		0.42	0.425	0.396	0.383		0.456	0.499	0.415	0.453
								42	0.334	0.35	0.387	0.357		0.416	0.421	0.392	0.379		0.453	0.496	0.411	0.45
								43	0.329	0.344	0.383	0.352		0.412	0.418	0.388	0.375		0.45	0.494	0.407	0.447
								44	0.323	0.339	0.378	0.346		0.408	0.414	0.384	0.371		0.447	0.492	0.403	0.444
								45	0.318	0.333	0.373	0.341		0.404	0.41	0.38	0.367		0.444	0.489	0.399	0.441
								46	0.312	0.328	0.369	0.336		0.4	0.406	0.376	0.364		0.441	0.486	0.395	0.438
								47	0.307	0.322	0.364	0.331		0.397	0.403	0.372	0.36		0.439	0.484	0.391	0.435
								48	0.302	0.317	0.359	0.325		0.393	0.399	0.368	0.356		0.436	0.481	0.388	0.431
								49	0.297	0.312	0.355	0.32		0.389	0.395	0.364	0.352		0.433	0.479	0.384	0.428
								50	0.291	0.307	0.35	0.315		0.385	0.391	0.36	0.348		0.43	0.477	0.38	0.425
								51	0.286	0.301	0.346	0.31		0.381	0.388	0.357	0.345		0.427	0.474	0.376	0.422
								52	0.281	0.296	0.342	0.305		0.377	0.384	0.353	0.341		0.425	0.472	0.372	0.419
								53	0.276	0.291	0.337	0.3		0.374	0.38	0.349	0.337		0.422	0.47	0.369	0.417
								54	0.271	0.286	0.333	0.295		0.37	0.377	0.345	0.334		0.419	0.467	0.365	0.413
								55	0.266	0.281	0.328	0.29		0.366	0.373	0.341	0.33		0.416	0.464	0.361	0.41
								56	0.261	0.276	0.324	0.286		0.362	0.369	0.337	0.326		0.413	0.462	0.358	0.407
								57	0.256	0.271	0.32	0.281		0.359	0.366	0.334	0.323		0.411	0.46	0.354	0.404
								58	0.252	0.267	0.316	0.276		0.355	0.362	0.33	0.319		0.408	0.457	0.351	0.401
								59	0.247	0.262	0.312	0.272		0.351	0.359	0.327	0.315		0.405	0.455	0.347	0.398
								60	0.242	0.257	0.307	0.267		0.348	0.355	0.323	0.312		0.402	0.453	0.343	0.395
									0,6µM GAPDH-SG + 2mM GSH					0,6µM GAPDH-SG + 2mM GSH					0,6µM GAPDH-SG + 2mM GSH
									A2	B2	C2	D2		A2	B2	C2	D2		A2	B2	C2	D2
								0	0.586	0.588	0.582	0.59		0.588	0.628	0.572	0.58		0.593	0.634	0.581	0.595
								1	0.586	0.583	0.583	0.594		0.582	0.616	0.567	0.574		0.59	0.632	0.574	0.588
								2	0.584	0.581	0.583	0.593		0.581	0.612	0.567	0.572		0.587	0.631	0.572	0.586
								3	0.582	0.582	0.583	0.596		0.578	0.61	0.567	0.57		0.584	0.63	0.569	0.583
								4	0.582	0.58	0.585	0.592		0.578	0.607	0.567	0.569		0.58	0.63	0.569	0.582
								5	0.582	0.58	0.597	0.591		0.577	0.606	0.565	0.568		0.58	0.627	0.567	0.58
								6	0.582	0.581	0.596	0.589		0.578	0.606	0.564	0.568		0.579	0.625	0.566	0.579
								7	0.581	0.58	0.594	0.587		0.579	0.606	0.564	0.567		0.578	0.623	0.565	0.578
								8	0.58	0.58	0.593	0.586		0.577	0.606	0.564	0.567		0.576	0.622	0.564	0.577
								9	0.579	0.58	0.592	0.585		0.576	0.605	0.563	0.566		0.574	0.622	0.564	0.577
								10	0.578	0.579	0.592	0.584		0.574	0.602	0.563	0.563		0.573	0.621	0.563	0.576
								11	0.579	0.577	0.591	0.582		0.572	0.602	0.562	0.561		0.571	0.62	0.562	0.576
								12	0.577	0.576	0.589	0.582		0.571	0.601	0.561	0.56		0.57	0.618	0.561	0.574
								13	0.576	0.575	0.588	0.58		0.571	0.6	0.559	0.559		0.569	0.616	0.56	0.573
								14	0.574	0.574	0.586	0.579		0.569	0.599	0.558	0.559		0.568	0.615	0.558	0.572
								15	0.573	0.573	0.585	0.577		0.568	0.598	0.558	0.559		0.567	0.614	0.557	0.571
								16	0.572	0.571	0.59	0.576		0.567	0.598	0.557	0.559		0.566	0.613	0.555	0.569
								17	0.57	0.57	0.581	0.574		0.566	0.596	0.556	0.558		0.565	0.613	0.554	0.568
								18	0.569	0.569	0.579	0.573		0.565	0.595	0.555	0.558		0.565	0.612	0.553	0.567
								19	0.568	0.567	0.576	0.571		0.563	0.593	0.554	0.556		0.563	0.611	0.551	0.566
								20	0.567	0.566	0.573	0.57		0.562	0.592	0.552	0.555		0.562	0.61	0.55	0.564
								21	0.566	0.565	0.57	0.569		0.56	0.59	0.551	0.554		0.561	0.609	0.549	0.563
								22	0.565	0.564	0.568	0.568		0.558	0.589	0.549	0.552		0.56	0.608	0.548	0.561
								23	0.564	0.563	0.565	0.567		0.557	0.587	0.548	0.55		0.559	0.607	0.547	0.56
								24	0.563	0.562	0.563	0.566		0.555	0.586	0.547	0.549		0.558	0.605	0.545	0.559
								25	0.562	0.561	0.561	0.565		0.554	0.584	0.546	0.548		0.556	0.604	0.544	0.557
								26	0.561	0.56	0.56	0.564		0.553	0.583	0.544	0.546		0.555	0.603	0.543	0.556
								27	0.56	0.559	0.559	0.563		0.552	0.582	0.543	0.545		0.554	0.602	0.541	0.555
								28	0.559	0.558	0.558	0.562		0.55	0.581	0.542	0.544		0.553	0.601	0.54	0.554
								29	0.558	0.557	0.557	0.561		0.549	0.58	0.541	0.543		0.552	0.6	0.539	0.552
								30	0.557	0.556	0.556	0.56		0.548	0.578	0.54	0.541		0.551	0.599	0.538	0.551
								31	0.556	0.555	0.555	0.559		0.547	0.577	0.538	0.54		0.55	0.598	0.536	0.55
								32	0.555	0.554	0.554	0.558		0.546	0.576	0.537	0.539		0.548	0.596	0.535	0.549
								33	0.554	0.553	0.553	0.557		0.544	0.575	0.536	0.538		0.547	0.596	0.534	0.548
								34	0.553	0.552	0.552	0.556		0.543	0.574	0.535	0.537		0.546	0.594	0.532	0.546
								35	0.552	0.551	0.551	0.555		0.542	0.572	0.534	0.536		0.545	0.593	0.531	0.545
								36	0.551	0.55	0.55	0.554		0.541	0.571	0.532	0.535		0.544	0.592	0.53	0.544
								37	0.55	0.549	0.549	0.553		0.54	0.57	0.531	0.534		0.543	0.591	0.529	0.542
								38	0.549	0.548	0.549	0.552		0.539	0.569	0.53	0.532		0.542	0.59	0.527	0.541
								39	0.548	0.547	0.548	0.551		0.537	0.567	0.529	0.531		0.541	0.589	0.526	0.54
								40	0.547	0.546	0.547	0.55		0.536	0.566	0.527	0.53		0.539	0.588	0.525	0.539
								41	0.546	0.545	0.545	0.549		0.535	0.565	0.526	0.529		0.538	0.587	0.524	0.537
								42	0.545	0.544	0.544	0.548		0.534	0.564	0.525	0.528		0.537	0.586	0.523	0.536
								43	0.544	0.543	0.544	0.547		0.533	0.563	0.524	0.527		0.536	0.585	0.521	0.535
								44	0.543	0.542	0.543	0.546		0.531	0.561	0.523	0.525		0.535	0.584	0.52	0.534
								45	0.542	0.541	0.542	0.545		0.53	0.56	0.521	0.524		0.534	0.583	0.519	0.533
								46	0.541	0.54	0.541	0.544		0.529	0.559	0.52	0.523		0.533	0.582	0.517	0.531
								47	0.54	0.539	0.54	0.543		0.528	0.558	0.519	0.522		0.532	0.581	0.516	0.53
								48	0.539	0.538	0.539	0.542		0.527	0.557	0.518	0.521		0.531	0.58	0.515	0.529
								49	0.538	0.537	0.538	0.541		0.526	0.556	0.517	0.52		0.53	0.579	0.514	0.528
								50	0.537	0.536	0.537	0.54		0.524	0.554	0.515	0.519		0.528	0.578	0.513	0.526
								51	0.536	0.535	0.537	0.539		0.523	0.553	0.514	0.518		0.527	0.577	0.511	0.525
								52	0.535	0.534	0.536	0.538		0.522	0.552	0.513	0.516		0.526	0.576	0.51	0.524
								53	0.534	0.533	0.535	0.537		0.521	0.551	0.512	0.515		0.525	0.575	0.509	0.523
								54	0.533	0.532	0.534	0.536		0.52	0.55	0.511	0.514		0.524	0.574	0.508	0.522
								55	0.532	0.531	0.533	0.535		0.518	0.548	0.509	0.513		0.523	0.573	0.506	0.521
								56	0.531	0.531	0.532	0.534		0.517	0.547	0.508	0.512		0.522	0.572	0.505	0.519
								57	0.53	0.529	0.531	0.533		0.516	0.546	0.507	0.511		0.521	0.571	0.504	0.518
								58	0.529	0.529	0.53	0.532		0.515	0.545	0.506	0.509		0.52	0.57	0.503	0.517
								59	0.529	0.528	0.53	0.531		0.514	0.544	0.505	0.508		0.519	0.569	0.502	0.516
								60	0.527	0.526	0.528	0.53		0.512	0.542	0.503	0.507		0.518	0.568	0.5	0.515
									0,6µM GAPDH					0,6µM GAPDH					0,6µM GAPDH
									A3	B3	C3	D3		A3	B3	C3	D3		A3	B3	C3	D3
								0	0.565	0.547	0.51	0.508		0.532	0.523	0.499	0.492		0.531	0.544	0.51	0.499
								1	0.397	0.385	0.36	0.36		0.397	0.391	0.378	0.363		0.405	0.398	0.376	0.369
								2	0.273	0.268	0.249	0.248		0.297	0.29	0.286	0.267		0.298	0.292	0.281	0.272
								3	0.183	0.181	0.17	0.167		0.214	0.206	0.212	0.194		0.208	0.209	0.202	0.194
								4	0.131	0.131	0.128	0.126		0.154	0.15	0.157	0.143		0.147	0.149	0.148	0.142
								5	0.115	0.115	0.117	0.115		0.122	0.12	0.126	0.118		0.117	0.119	0.121	0.118
								6	0.112	0.112	0.115	0.113		0.111	0.111	0.115	0.111		0.111	0.112	0.115	0.113
								7	0.11	0.11	0.113	0.112		0.109	0.109	0.112	0.109		0.109	0.11	0.112	0.111
								8	0.11	0.11	0.112	0.111		0.107	0.108	0.111	0.108		0.108	0.109	0.112	0.111
								9	0.109	0.109	0.111	0.11		0.107	0.107	0.11	0.107		0.107	0.108	0.111	0.11
								10	0.108	0.108	0.111	0.11		0.106	0.107	0.109	0.107		0.107	0.108	0.111	0.109
								11	0.108	0.108	0.11	0.11		0.106	0.106	0.109	0.106		0.107	0.107	0.11	0.109
								12	0.108	0.108	0.11	0.109		0.105	0.106	0.108	0.106		0.106	0.107	0.11	0.109
								13	0.108	0.108	0.11	0.109		0.105	0.106	0.108	0.105		0.106	0.107	0.11	0.109
								14	0.108	0.108	0.109	0.109		0.105	0.105	0.108	0.105		0.106	0.107	0.109	0.108
								15	0.108	0.108	0.109	0.109		0.105	0.105	0.108	0.105		0.106	0.107	0.109	0.108
								16	0.107	0.107	0.109	0.109		0.105	0.105	0.108	0.105		0.106	0.107	0.109	0.108
								17	0.107	0.107	0.109	0.109		0.104	0.105	0.107	0.105		0.106	0.107	0.109	0.108
								18	0.107	0.107	0.109	0.109		0.104	0.105	0.107	0.105		0.106	0.107	0.109	0.108
								19	0.107	0.107	0.109	0.109		0.105	0.105	0.107	0.105		0.106	0.107	0.109	0.108
								20	0.107	0.107	0.109	0.109		0.104	0.105	0.107	0.105		0.106	0.106	0.109	0.108
								21	0.107	0.107	0.109	0.109		0.104	0.105	0.107	0.105		0.106	0.107	0.109	0.108
								22	0.107	0.107	0.109	0.109		0.104	0.105	0.107	0.105		0.106	0.106	0.109	0.108
								23	0.107	0.108	0.109	0.109		0.104	0.105	0.107	0.105		0.106	0.107	0.109	0.108
								24	0.107	0.107	0.109	0.109		0.104	0.105	0.107	0.105		0.106	0.106	0.109	0.108
								25	0.107	0.107	0.109	0.109		0.104	0.105	0.107	0.105		0.106	0.106	0.109	0.108
								26	0.107	0.107	0.109	0.109		0.104	0.105	0.107	0.105		0.106	0.107	0.109	0.108
								27	0.107	0.107	0.109	0.109		0.104	0.105	0.107	0.105		0.106	0.107	0.109	0.108
								28	0.107	0.107	0.109	0.11		0.104	0.105	0.107	0.105		0.106	0.106	0.109	0.108
								29	0.107	0.107	0.109	0.112		0.104	0.105	0.107	0.105		0.106	0.106	0.109	0.108
								30	0.107	0.107	0.109	0.112		0.104	0.105	0.107	0.105		0.106	0.106	0.109	0.108
								31	0.107	0.108	0.109	0.112		0.104	0.105	0.107	0.105		0.106	0.107	0.109	0.108
								32	0.107	0.107	0.109	0.112		0.104	0.105	0.107	0.105		0.106	0.106	0.109	0.108
								33	0.107	0.107	0.109	0.112		0.104	0.105	0.107	0.105		0.106	0.107	0.109	0.108
								34	0.107	0.107	0.109	0.112		0.104	0.105	0.107	0.105		0.106	0.106	0.109	0.108
								35	0.107	0.107	0.109	0.112		0.104	0.105	0.107	0.105		0.106	0.106	0.109	0.108
								36	0.107	0.107	0.109	0.112		0.104	0.105	0.107	0.105		0.106	0.106	0.109	0.108
								37	0.107	0.107	0.109	0.112		0.104	0.105	0.107	0.105		0.106	0.106	0.109	0.108
								38	0.107	0.107	0.109	0.112		0.104	0.105	0.107	0.104		0.106	0.106	0.109	0.108
								39	0.107	0.107	0.109	0.112		0.104	0.105	0.107	0.105		0.106	0.106	0.109	0.108
								40	0.107	0.107	0.109	0.112		0.104	0.105	0.107	0.104		0.106	0.106	0.109	0.108
								41	0.107	0.107	0.109	0.112		0.104	0.105	0.107	0.105		0.106	0.106	0.109	0.108
								42	0.107	0.107	0.109	0.112		0.104	0.105	0.107	0.105		0.106	0.106	0.109	0.108
								43	0.107	0.107	0.109	0.112		0.104	0.105	0.107	0.105		0.106	0.106	0.109	0.108
								44	0.107	0.107	0.109	0.112		0.104	0.105	0.107	0.105		0.106	0.106	0.109	0.108
								45	0.107	0.107	0.109	0.112		0.104	0.105	0.107	0.105		0.106	0.106	0.108	0.108
								46	0.107	0.107	0.109	0.112		0.104	0.105	0.107	0.105		0.106	0.106	0.109	0.108
								47	0.107	0.107	0.109	0.112		0.104	0.105	0.107	0.105		0.106	0.106	0.109	0.108
								48	0.107	0.107	0.109	0.112		0.104	0.105	0.107	0.105		0.106	0.106	0.109	0.108
								49	0.107	0.107	0.109	0.112		0.104	0.105	0.107	0.104		0.106	0.107	0.109	0.108
								50	0.107	0.107	0.109	0.112		0.104	0.105	0.107	0.105		0.106	0.106	0.109	0.108
								51	0.107	0.107	0.109	0.112		0.104	0.105	0.107	0.105		0.105	0.106	0.109	0.108
								52	0.107	0.107	0.109	0.112		0.104	0.105	0.107	0.105		0.106	0.106	0.109	0.108
								53	0.107	0.107	0.109	0.112		0.104	0.105	0.107	0.105		0.106	0.107	0.109	0.108
								54	0.107	0.107	0.109	0.112		0.104	0.105	0.107	0.105		0.106	0.106	0.109	0.108
								55	0.107	0.107	0.109	0.112		0.104	0.105	0.107	0.104		0.106	0.106	0.109	0.108
								56	0.107	0.107	0.109	0.112		0.104	0.105	0.107	0.104		0.106	0.106	0.109	0.108
								57	0.107	0.107	0.109	0.112		0.104	0.105	0.107	0.105		0.106	0.106	0.109	0.108
								58	0.107	0.107	0.109	0.112		0.104	0.105	0.107	0.104		0.105	0.106	0.109	0.108
								59	0.107	0.107	0.109	0.112		0.104	0.105	0.107	0.104		0.106	0.106	0.109	0.108
								60	0.107	0.107	0.109	0.112		0.104	0.105	0.107	0.104		0.106	0.106	0.109	0.108
									0,6µM GAPDH-SG + DTT					0,6µM GAPDH-SG + DTT					0,6µM GAPDH-SG + DTT
									A4	B4	C4	D4		A4	B4	C4	D4		A4	B4	C4	D4
								0	0.509	0.508	0.491	0.482		0.519	0.546	0.487	0.473		0.517	0.523	0.496	0.503
								1	0.432	0.432	0.415	0.405		0.46	0.481	0.423	0.41		0.449	0.459	0.428	0.44
								2	0.361	0.362	0.346	0.335		0.4	0.423	0.366	0.352		0.386	0.4	0.366	0.383
								3	0.298	0.303	0.283	0.274		0.346	0.368	0.315	0.301		0.329	0.344	0.309	0.33
								4	0.243	0.248	0.229	0.22		0.298	0.317	0.267	0.254		0.275	0.293	0.258	0.281
								5	0.195	0.2	0.183	0.177		0.253	0.272	0.223	0.213		0.225	0.246	0.214	0.236
								6	0.158	0.161	0.149	0.144		0.213	0.231	0.185	0.177		0.183	0.205	0.176	0.197
								7	0.132	0.134	0.127	0.125		0.179	0.195	0.154	0.148		0.149	0.169	0.147	0.164
								8	0.118	0.12	0.118	0.118		0.151	0.166	0.132	0.128		0.127	0.142	0.127	0.14
								9	0.113	0.115	0.114	0.115		0.131	0.143	0.119	0.118		0.116	0.124	0.117	0.124
								10	0.111	0.113	0.113	0.114		0.119	0.127	0.113	0.113		0.112	0.116	0.113	0.117
								11	0.111	0.112	0.112	0.113		0.114	0.119	0.111	0.111		0.11	0.112	0.112	0.114
								12	0.11	0.111	0.112	0.112		0.111	0.115	0.11	0.11		0.11	0.111	0.111	0.113
								13	0.109	0.111	0.111	0.112		0.11	0.113	0.109	0.11		0.109	0.111	0.111	0.112
								14	0.109	0.11	0.111	0.112		0.11	0.112	0.109	0.109		0.109	0.11	0.111	0.112
								15	0.109	0.11	0.111	0.111		0.109	0.111	0.108	0.109		0.109	0.11	0.11	0.112
								16	0.108	0.11	0.11	0.111		0.109	0.111	0.108	0.108		0.108	0.11	0.11	0.111
								17	0.108	0.109	0.11	0.111		0.109	0.11	0.108	0.108		0.108	0.11	0.11	0.111
								18	0.108	0.109	0.11	0.111		0.109	0.11	0.108	0.108		0.108	0.109	0.11	0.111
								19	0.108	0.109	0.11	0.111		0.109	0.11	0.108	0.108		0.108	0.109	0.11	0.111
								20	0.108	0.109	0.11	0.111		0.108	0.11	0.108	0.108		0.108	0.109	0.11	0.111
								21	0.108	0.109	0.11	0.111		0.108	0.11	0.107	0.108		0.108	0.109	0.11	0.111
								22	0.108	0.109	0.11	0.111		0.108	0.11	0.107	0.108		0.108	0.109	0.11	0.111
								23	0.108	0.109	0.11	0.111		0.108	0.11	0.107	0.108		0.108	0.109	0.11	0.111
								24	0.108	0.109	0.11	0.111		0.108	0.11	0.107	0.108		0.108	0.109	0.11	0.111
								25	0.108	0.109	0.11	0.111		0.108	0.11	0.107	0.108		0.108	0.109	0.109	0.111
								26	0.108	0.109	0.11	0.11		0.108	0.11	0.107	0.108		0.108	0.109	0.109	0.111
								27	0.108	0.109	0.11	0.11		0.108	0.11	0.107	0.108		0.108	0.109	0.11	0.111
								28	0.108	0.109	0.11	0.111		0.108	0.11	0.107	0.108		0.108	0.109	0.109	0.111
								29	0.108	0.109	0.11	0.111		0.108	0.11	0.107	0.108		0.108	0.109	0.109	0.111
								30	0.108	0.109	0.11	0.11		0.108	0.11	0.107	0.108		0.108	0.109	0.109	0.111
								31	0.108	0.109	0.11	0.111		0.108	0.11	0.107	0.108		0.108	0.109	0.11	0.111
								32	0.108	0.109	0.11	0.111		0.108	0.11	0.107	0.108		0.108	0.109	0.109	0.111
								33	0.108	0.109	0.11	0.111		0.108	0.11	0.107	0.108		0.108	0.109	0.11	0.111
								34	0.108	0.109	0.11	0.111		0.108	0.11	0.107	0.108		0.108	0.109	0.11	0.111
								35	0.108	0.109	0.11	0.111		0.108	0.11	0.108	0.108		0.108	0.109	0.11	0.111
								36	0.108	0.109	0.11	0.11		0.108	0.11	0.107	0.108		0.108	0.109	0.11	0.111
								37	0.108	0.109	0.11	0.111		0.108	0.11	0.107	0.108		0.108	0.109	0.11	0.111
								38	0.108	0.109	0.11	0.111		0.108	0.11	0.107	0.108		0.108	0.109	0.11	0.111
								39	0.108	0.109	0.11	0.111		0.108	0.11	0.108	0.108		0.108	0.109	0.11	0.111
								40	0.108	0.109	0.11	0.111		0.108	0.11	0.107	0.108		0.108	0.109	0.11	0.111
								41	0.108	0.109	0.11	0.111		0.108	0.11	0.108	0.108		0.108	0.109	0.11	0.111
								42	0.108	0.109	0.11	0.111		0.108	0.11	0.107	0.108		0.108	0.109	0.11	0.111
								43	0.108	0.109	0.11	0.111		0.108	0.11	0.107	0.108		0.108	0.109	0.11	0.111
								44	0.108	0.109	0.11	0.111		0.108	0.11	0.108	0.108		0.109	0.109	0.11	0.111
								45	0.108	0.109	0.11	0.111		0.108	0.11	0.108	0.108		0.109	0.109	0.11	0.111
								46	0.108	0.109	0.11	0.111		0.108	0.11	0.108	0.108		0.108	0.109	0.11	0.111
								47	0.108	0.109	0.11	0.111		0.108	0.11	0.108	0.108		0.109	0.109	0.11	0.111
								48	0.108	0.109	0.11	0.111		0.108	0.11	0.108	0.108		0.108	0.109	0.11	0.111
								49	0.108	0.109	0.11	0.111		0.108	0.11	0.108	0.108		0.109	0.11	0.11	0.111
								50	0.108	0.109	0.11	0.111		0.108	0.11	0.108	0.108		0.109	0.109	0.11	0.111
								51	0.108	0.109	0.11	0.111		0.108	0.11	0.108	0.108		0.109	0.109	0.11	0.111
								52	0.108	0.109	0.11	0.111		0.108	0.11	0.108	0.108		0.109	0.11	0.11	0.111
								53	0.108	0.109	0.11	0.111		0.108	0.11	0.108	0.108		0.109	0.11	0.11	0.111
								54	0.108	0.109	0.11	0.111		0.108	0.11	0.108	0.108		0.109	0.109	0.11	0.111
								55	0.108	0.109	0.11	0.111		0.108	0.11	0.108	0.108		0.109	0.11	0.11	0.111
								56	0.108	0.109	0.11	0.111		0.108	0.11	0.108	0.108		0.109	0.11	0.11	0.111
								57	0.108	0.109	0.11	0.111		0.109	0.11	0.108	0.108		0.109	0.11	0.11	0.111
								58	0.108	0.109	0.11	0.111		0.109	0.11	0.108	0.108		0.109	0.109	0.11	0.111
								59	0.108	0.109	0.11	0.111		0.109	0.11	0.108	0.108		0.109	0.11	0.11	0.111
								60	0.108	0.109	0.11	0.111		0.109	0.11	0.108	0.108		0.108	0.11	0.11	0.111
									2,5µM ROXY9					2,5µM ROXY9					2,5µM ROXY9
									A5	B5	C5	D5		A5	B5	C5	D5		A5	B5	C5	D5
								0	0.531	0.565	0.532	0.515		0.508	0.499	0.504	0.522		0.5	0.511	0.509	0.505
								1	0.525	0.573	0.532	0.508		0.503	0.504	0.5	0.521		0.506	0.508	0.506	0.504
								2	0.523	0.568	0.527	0.505		0.502	0.499	0.497	0.519		0.502	0.506	0.505	0.503
								3	0.521	0.564	0.525	0.502		0.499	0.497	0.495	0.516		0.499	0.504	0.503	0.502
								4	0.52	0.562	0.525	0.501		0.496	0.494	0.491	0.513		0.497	0.502	0.501	0.5
								5	0.519	0.56	0.524	0.5		0.494	0.492	0.488	0.51		0.494	0.5	0.499	0.497
								6	0.518	0.556	0.524	0.5		0.491	0.489	0.486	0.507		0.492	0.497	0.498	0.496
								7	0.518	0.553	0.523	0.499		0.488	0.487	0.483	0.505		0.49	0.495	0.497	0.494
								8	0.518	0.55	0.522	0.498		0.485	0.484	0.48	0.503		0.488	0.493	0.495	0.493
								9	0.518	0.548	0.521	0.497		0.483	0.481	0.477	0.5		0.486	0.491	0.493	0.491
								10	0.517	0.546	0.519	0.496		0.48	0.478	0.474	0.498		0.484	0.489	0.491	0.489
								11	0.517	0.544	0.517	0.495		0.478	0.475	0.472	0.495		0.482	0.488	0.489	0.487
								12	0.515	0.544	0.515	0.494		0.476	0.472	0.469	0.492		0.479	0.486	0.486	0.485
								13	0.513	0.543	0.514	0.493		0.474	0.469	0.466	0.489		0.477	0.484	0.484	0.483
								14	0.511	0.543	0.512	0.492		0.473	0.467	0.463	0.486		0.475	0.483	0.481	0.482
								15	0.508	0.543	0.51	0.492		0.47	0.464	0.46	0.483		0.472	0.481	0.478	0.48
								16	0.505	0.542	0.507	0.492		0.467	0.462	0.457	0.479		0.47	0.48	0.475	0.478
								17	0.502	0.541	0.505	0.492		0.464	0.459	0.454	0.475		0.468	0.478	0.472	0.476
								18	0.499	0.538	0.503	0.491		0.461	0.456	0.451	0.472		0.467	0.476	0.469	0.473
								19	0.496	0.535	0.5	0.49		0.457	0.453	0.449	0.468		0.465	0.474	0.466	0.47
								20	0.493	0.532	0.498	0.488		0.453	0.45	0.446	0.463		0.462	0.471	0.463	0.466
								21	0.49	0.528	0.495	0.486		0.449	0.446	0.443	0.459		0.46	0.467	0.46	0.462
								22	0.487	0.525	0.493	0.483		0.445	0.443	0.441	0.455		0.457	0.463	0.457	0.458
								23	0.484	0.521	0.49	0.48		0.44	0.439	0.438	0.451		0.454	0.459	0.455	0.454
								24	0.481	0.518	0.487	0.477		0.436	0.434	0.434	0.446		0.451	0.455	0.452	0.45
								25	0.477	0.514	0.484	0.473		0.432	0.43	0.431	0.442		0.447	0.451	0.45	0.445
								26	0.474	0.51	0.481	0.47		0.427	0.426	0.427	0.437		0.444	0.447	0.447	0.441
								27	0.47	0.507	0.478	0.467		0.423	0.421	0.422	0.433		0.44	0.442	0.443	0.436
								28	0.467	0.503	0.475	0.464		0.418	0.416	0.418	0.428		0.436	0.438	0.439	0.432
								29	0.463	0.499	0.472	0.461		0.413	0.411	0.413	0.424		0.432	0.433	0.435	0.427
								30	0.46	0.495	0.469	0.457		0.408	0.406	0.409	0.419		0.428	0.429	0.43	0.422
								31	0.457	0.492	0.466	0.454		0.404	0.401	0.404	0.414		0.424	0.425	0.425	0.418
								32	0.453	0.488	0.463	0.451		0.399	0.396	0.399	0.41		0.42	0.42	0.42	0.413
								33	0.45	0.484	0.459	0.448		0.394	0.391	0.394	0.405		0.417	0.416	0.415	0.409
								34	0.446	0.48	0.456	0.444		0.389	0.386	0.389	0.401		0.412	0.411	0.409	0.404
								35	0.442	0.477	0.453	0.441		0.384	0.381	0.384	0.396		0.408	0.406	0.404	0.399
								36	0.438	0.473	0.449	0.437		0.379	0.376	0.379	0.391		0.404	0.402	0.399	0.394
								37	0.435	0.469	0.446	0.434		0.374	0.371	0.374	0.387		0.4	0.397	0.393	0.389
								38	0.432	0.465	0.442	0.431		0.369	0.365	0.369	0.382		0.395	0.392	0.388	0.385
								39	0.428	0.461	0.439	0.427		0.364	0.36	0.364	0.377		0.391	0.388	0.382	0.38
								40	0.424	0.457	0.435	0.423		0.359	0.355	0.359	0.372		0.388	0.384	0.377	0.376
								41	0.421	0.453	0.432	0.42		0.354	0.35	0.354	0.368		0.383	0.379	0.371	0.371
								42	0.417	0.449	0.428	0.417		0.349	0.345	0.349	0.363		0.379	0.375	0.366	0.367
								43	0.413	0.445	0.425	0.413		0.344	0.339	0.344	0.358		0.375	0.37	0.36	0.362
								44	0.41	0.441	0.421	0.41		0.339	0.334	0.339	0.353		0.371	0.366	0.355	0.358
								45	0.406	0.437	0.417	0.406		0.334	0.329	0.334	0.348		0.368	0.361	0.349	0.353
								46	0.402	0.433	0.414	0.403		0.33	0.324	0.329	0.343		0.363	0.357	0.344	0.349
								47	0.398	0.429	0.41	0.399		0.325	0.319	0.324	0.338		0.36	0.353	0.339	0.344
								48	0.395	0.425	0.406	0.395		0.32	0.313	0.319	0.333		0.356	0.348	0.334	0.34
								49	0.391	0.42	0.403	0.392		0.315	0.308	0.314	0.328		0.352	0.344	0.329	0.335
								50	0.387	0.416	0.399	0.388		0.31	0.303	0.31	0.323		0.348	0.34	0.324	0.331
								51	0.384	0.412	0.395	0.385		0.305	0.298	0.305	0.319		0.344	0.335	0.319	0.326
								52	0.38	0.408	0.392	0.381		0.3	0.293	0.3	0.314		0.34	0.331	0.314	0.322
								53	0.376	0.404	0.388	0.378		0.295	0.288	0.295	0.309		0.336	0.327	0.309	0.317
								54	0.373	0.4	0.384	0.374		0.291	0.283	0.291	0.304		0.332	0.322	0.304	0.313
								55	0.369	0.396	0.38	0.37		0.286	0.278	0.286	0.299		0.328	0.318	0.299	0.308
								56	0.365	0.391	0.376	0.366		0.281	0.273	0.281	0.294		0.324	0.313	0.295	0.303
								57	0.361	0.387	0.372	0.363		0.276	0.268	0.276	0.289		0.32	0.309	0.29	0.299
								58	0.357	0.383	0.369	0.359		0.271	0.263	0.272	0.284		0.316	0.304	0.285	0.294
								59	0.353	0.379	0.365	0.356		0.267	0.258	0.267	0.279		0.312	0.3	0.281	0.29
								60	0.349	0.375	0.361	0.352		0.262	0.253	0.262	0.274		0.308	0.296	0.276	0.285
									2,5µM CPYC					2,5µM CPYC					2,5µM CPYC
									A6	B6	C6	D6		A6	B6	C6	D6		A6	B6	C6	D6
								0	0.508	0.505	0.504	0.507		0.548	0.52	0.553	0.526		0.508	0.512	0.505	0.474
								1	0.507	0.504	0.504	0.508		0.551	0.517	0.548	0.522		0.508	0.506	0.505	0.47
								2	0.505	0.503	0.503	0.504		0.547	0.517	0.545	0.518		0.504	0.503	0.5	0.466
								3	0.5	0.498	0.5	0.501		0.547	0.517	0.542	0.515		0.501	0.499	0.497	0.463
								4	0.497	0.494	0.498	0.498		0.545	0.516	0.54	0.513		0.499	0.496	0.495	0.461
								5	0.494	0.492	0.496	0.495		0.544	0.515	0.538	0.511		0.494	0.492	0.492	0.458
								6	0.491	0.49	0.493	0.493		0.543	0.514	0.536	0.509		0.488	0.489	0.49	0.456
								7	0.489	0.487	0.49	0.491		0.541	0.512	0.534	0.508		0.485	0.486	0.487	0.454
								8	0.488	0.485	0.488	0.489		0.538	0.511	0.532	0.506		0.485	0.484	0.484	0.451
								9	0.485	0.482	0.485	0.487		0.536	0.509	0.53	0.504		0.484	0.48	0.482	0.449
								10	0.483	0.479	0.482	0.484		0.533	0.507	0.528	0.502		0.479	0.477	0.479	0.446
								11	0.48	0.476	0.478	0.482		0.531	0.504	0.525	0.5		0.476	0.474	0.475	0.443
								12	0.478	0.473	0.475	0.48		0.528	0.502	0.523	0.497		0.475	0.47	0.472	0.441
								13	0.476	0.469	0.472	0.477		0.526	0.5	0.521	0.495		0.472	0.467	0.468	0.438
								14	0.473	0.466	0.469	0.475		0.523	0.497	0.519	0.493		0.47	0.463	0.465	0.435
								15	0.471	0.463	0.466	0.472		0.521	0.495	0.516	0.491		0.466	0.459	0.461	0.431
								16	0.467	0.459	0.462	0.47		0.519	0.492	0.514	0.489		0.462	0.455	0.457	0.428
								17	0.463	0.455	0.459	0.467		0.516	0.49	0.512	0.486		0.458	0.451	0.453	0.425
								18	0.46	0.452	0.455	0.464		0.514	0.488	0.51	0.484		0.454	0.447	0.449	0.422
								19	0.456	0.447	0.452	0.462		0.512	0.485	0.507	0.481		0.45	0.444	0.444	0.418
								20	0.452	0.443	0.448	0.458		0.509	0.483	0.505	0.479		0.446	0.44	0.44	0.414
								21	0.448	0.439	0.444	0.455		0.507	0.48	0.502	0.476		0.442	0.437	0.435	0.41
								22	0.445	0.434	0.44	0.452		0.504	0.477	0.5	0.474		0.438	0.434	0.431	0.406
								23	0.441	0.43	0.436	0.448		0.502	0.475	0.497	0.471		0.434	0.431	0.426	0.402
								24	0.436	0.425	0.432	0.445		0.499	0.472	0.495	0.469		0.43	0.427	0.421	0.397
								25	0.432	0.42	0.428	0.441		0.497	0.47	0.493	0.466		0.425	0.423	0.416	0.393
								26	0.428	0.415	0.423	0.437		0.494	0.467	0.49	0.464		0.421	0.42	0.412	0.388
								27	0.423	0.41	0.418	0.433		0.491	0.464	0.488	0.461		0.417	0.415	0.407	0.383
								28	0.419	0.405	0.414	0.429		0.489	0.461	0.485	0.459		0.412	0.411	0.401	0.378
								29	0.415	0.4	0.409	0.425		0.486	0.458	0.482	0.456		0.408	0.406	0.396	0.373
								30	0.41	0.395	0.404	0.421		0.483	0.455	0.48	0.453		0.403	0.402	0.391	0.369
								31	0.406	0.389	0.4	0.417		0.48	0.452	0.477	0.451		0.399	0.397	0.386	0.364
								32	0.402	0.384	0.395	0.412		0.477	0.449	0.474	0.448		0.395	0.392	0.381	0.359
								33	0.397	0.379	0.39	0.408		0.474	0.446	0.471	0.445		0.39	0.388	0.376	0.354
								34	0.392	0.373	0.385	0.404		0.471	0.443	0.468	0.442		0.385	0.382	0.37	0.348
								35	0.388	0.368	0.38	0.399		0.468	0.44	0.466	0.439		0.381	0.377	0.365	0.344
								36	0.383	0.363	0.375	0.395		0.465	0.437	0.463	0.436		0.376	0.372	0.36	0.338
								37	0.379	0.358	0.37	0.391		0.461	0.434	0.46	0.433		0.372	0.367	0.355	0.333
								38	0.374	0.352	0.365	0.386		0.458	0.43	0.457	0.43		0.367	0.362	0.35	0.328
								39	0.37	0.347	0.36	0.382		0.455	0.427	0.454	0.427		0.363	0.358	0.345	0.323
								40	0.365	0.341	0.355	0.377		0.452	0.424	0.451	0.424		0.358	0.353	0.34	0.318
								41	0.36	0.336	0.35	0.373		0.448	0.42	0.448	0.421		0.354	0.347	0.334	0.313
								42	0.356	0.33	0.345	0.368		0.445	0.417	0.444	0.418		0.349	0.343	0.329	0.308
								43	0.351	0.325	0.34	0.364		0.442	0.414	0.442	0.415		0.344	0.338	0.324	0.303
								44	0.346	0.32	0.335	0.359		0.438	0.41	0.438	0.412		0.34	0.333	0.319	0.298
								45	0.342	0.315	0.33	0.355		0.435	0.407	0.435	0.409		0.335	0.328	0.314	0.293
								46	0.337	0.309	0.325	0.351		0.432	0.403	0.432	0.406		0.33	0.323	0.309	0.288
								47	0.333	0.304	0.32	0.346		0.428	0.4	0.429	0.402		0.326	0.318	0.304	0.283
								48	0.328	0.299	0.316	0.342		0.425	0.396	0.425	0.399		0.321	0.314	0.299	0.278
								49	0.324	0.294	0.311	0.337		0.421	0.393	0.422	0.396		0.317	0.309	0.294	0.274
								50	0.319	0.289	0.306	0.333		0.418	0.389	0.419	0.392		0.312	0.304	0.289	0.269
								51	0.314	0.284	0.301	0.329		0.414	0.385	0.416	0.389		0.308	0.3	0.284	0.264
								52	0.31	0.279	0.297	0.325		0.411	0.382	0.412	0.386		0.303	0.295	0.279	0.259
								53	0.305	0.274	0.292	0.32		0.407	0.378	0.409	0.382		0.299	0.29	0.275	0.255
								54	0.301	0.269	0.287	0.316		0.403	0.375	0.405	0.379		0.294	0.286	0.27	0.25
								55	0.296	0.264	0.282	0.312		0.4	0.371	0.402	0.375		0.289	0.281	0.265	0.246
								56	0.292	0.259	0.278	0.308		0.396	0.367	0.399	0.372		0.285	0.277	0.26	0.241
								57	0.287	0.254	0.273	0.303		0.392	0.363	0.395	0.369		0.281	0.272	0.256	0.237
								58	0.283	0.249	0.269	0.299		0.389	0.36	0.392	0.365		0.276	0.268	0.251	0.233
								59	0.279	0.245	0.264	0.295		0.385	0.356	0.388	0.362		0.272	0.263	0.246	0.228
								60	0.274	0.24	0.259	0.291		0.382	0.352	0.385	0.358		0.267	0.259	0.242	0.224
									2,5µM CCLS					2,5µM CCLS					2,5µM CCLS
									A7	B7	C7	D7		A7	B7	C7	D7		A7	B7	C7	D7
								0	0.534	0.536	0.535	0.533		0.512	0.511	0.505	0.503		0.528	0.532	0.551	0.514
								1	0.544	0.545	0.546	0.538		0.512	0.51	0.506	0.505		0.529	0.529	0.548	0.51
								2	0.543	0.545	0.543	0.537		0.511	0.51	0.503	0.502		0.539	0.528	0.549	0.509
								3	0.54	0.539	0.54	0.536		0.51	0.509	0.503	0.499		0.533	0.527	0.548	0.51
								4	0.537	0.536	0.537	0.533		0.509	0.508	0.501	0.498		0.53	0.526	0.547	0.509
								5	0.534	0.534	0.534	0.531		0.507	0.505	0.499	0.497		0.527	0.523	0.545	0.506
								6	0.532	0.532	0.532	0.528		0.505	0.504	0.496	0.497		0.525	0.521	0.543	0.505
								7	0.529	0.53	0.529	0.526		0.504	0.502	0.494	0.496		0.522	0.519	0.54	0.503
								8	0.527	0.528	0.527	0.523		0.502	0.5	0.493	0.495		0.52	0.518	0.538	0.501
								9	0.525	0.527	0.525	0.521		0.501	0.499	0.491	0.493		0.517	0.516	0.537	0.499
								10	0.523	0.525	0.523	0.519		0.499	0.497	0.49	0.492		0.515	0.515	0.535	0.496
								11	0.521	0.523	0.521	0.516		0.497	0.496	0.488	0.491		0.513	0.513	0.534	0.495
								12	0.518	0.521	0.519	0.514		0.495	0.494	0.486	0.489		0.51	0.511	0.533	0.493
								13	0.516	0.518	0.516	0.511		0.493	0.493	0.485	0.488		0.508	0.51	0.532	0.49
								14	0.513	0.515	0.514	0.508		0.492	0.491	0.483	0.487		0.505	0.508	0.529	0.488
								15	0.51	0.513	0.511	0.506		0.49	0.49	0.482	0.485		0.503	0.506	0.528	0.486
								16	0.508	0.51	0.509	0.503		0.488	0.488	0.48	0.483		0.5	0.503	0.526	0.484
								17	0.505	0.506	0.506	0.5		0.486	0.487	0.478	0.482		0.497	0.501	0.524	0.482
								18	0.502	0.503	0.503	0.497		0.484	0.485	0.477	0.48		0.495	0.499	0.522	0.48
								19	0.499	0.5	0.501	0.494		0.482	0.484	0.475	0.479		0.492	0.496	0.52	0.477
								20	0.496	0.497	0.498	0.491		0.48	0.482	0.473	0.477		0.489	0.494	0.518	0.474
								21	0.493	0.494	0.496	0.488		0.478	0.48	0.471	0.475		0.487	0.491	0.515	0.472
								22	0.489	0.49	0.493	0.486		0.476	0.478	0.469	0.473		0.484	0.488	0.513	0.469
								23	0.486	0.487	0.49	0.482		0.474	0.476	0.467	0.471		0.481	0.485	0.511	0.466
								24	0.482	0.484	0.487	0.48		0.472	0.474	0.465	0.47		0.478	0.483	0.508	0.464
								25	0.479	0.48	0.485	0.477		0.47	0.471	0.462	0.468		0.476	0.48	0.506	0.461
								26	0.476	0.477	0.482	0.474		0.467	0.469	0.46	0.466		0.473	0.476	0.503	0.458
								27	0.472	0.473	0.479	0.471		0.465	0.467	0.457	0.464		0.47	0.473	0.501	0.455
								28	0.469	0.469	0.476	0.468		0.463	0.464	0.455	0.461		0.467	0.47	0.498	0.452
								29	0.465	0.466	0.472	0.465		0.46	0.462	0.453	0.459		0.464	0.467	0.495	0.449
								30	0.461	0.462	0.469	0.462		0.458	0.459	0.45	0.457		0.461	0.463	0.492	0.446
								31	0.458	0.459	0.466	0.459		0.455	0.457	0.447	0.455		0.459	0.46	0.49	0.443
								32	0.454	0.456	0.463	0.456		0.452	0.454	0.445	0.453		0.455	0.456	0.487	0.44
								33	0.45	0.452	0.459	0.453		0.45	0.452	0.442	0.45		0.453	0.453	0.484	0.437
								34	0.446	0.448	0.456	0.45		0.447	0.449	0.439	0.448		0.45	0.449	0.481	0.434
								35	0.442	0.444	0.453	0.446		0.445	0.447	0.437	0.446		0.447	0.446	0.478	0.431
								36	0.438	0.441	0.449	0.443		0.442	0.444	0.434	0.443		0.444	0.442	0.475	0.428
								37	0.434	0.437	0.446	0.44		0.44	0.441	0.431	0.441		0.44	0.439	0.472	0.425
								38	0.431	0.433	0.442	0.436		0.437	0.439	0.428	0.438		0.437	0.435	0.469	0.421
								39	0.426	0.429	0.438	0.433		0.434	0.436	0.426	0.436		0.434	0.431	0.466	0.418
								40	0.422	0.425	0.435	0.429		0.432	0.434	0.423	0.433		0.431	0.427	0.463	0.415
								41	0.418	0.421	0.431	0.426		0.429	0.431	0.42	0.431		0.427	0.424	0.459	0.411
								42	0.414	0.417	0.427	0.422		0.427	0.428	0.417	0.429		0.424	0.42	0.456	0.408
								43	0.41	0.413	0.424	0.419		0.424	0.426	0.415	0.426		0.421	0.416	0.453	0.404
								44	0.406	0.409	0.42	0.415		0.421	0.423	0.412	0.424		0.417	0.412	0.45	0.401
								45	0.402	0.405	0.416	0.412		0.419	0.421	0.409	0.421		0.414	0.408	0.447	0.397
								46	0.397	0.401	0.413	0.408		0.416	0.418	0.406	0.418		0.41	0.404	0.443	0.393
								47	0.393	0.397	0.409	0.404		0.413	0.415	0.404	0.416		0.407	0.4	0.44	0.39
								48	0.389	0.393	0.405	0.401		0.411	0.413	0.401	0.413		0.403	0.396	0.437	0.386
								49	0.385	0.389	0.401	0.397		0.408	0.41	0.398	0.411		0.399	0.392	0.434	0.383
								50	0.38	0.385	0.397	0.393		0.405	0.407	0.396	0.408		0.396	0.388	0.43	0.379
								51	0.376	0.38	0.394	0.39		0.403	0.405	0.393	0.406		0.392	0.384	0.427	0.375
								52	0.372	0.376	0.39	0.386		0.4	0.402	0.39	0.403		0.388	0.38	0.424	0.371
								53	0.368	0.372	0.386	0.382		0.397	0.4	0.387	0.401		0.385	0.376	0.421	0.367
								54	0.363	0.368	0.382	0.378		0.394	0.397	0.385	0.398		0.381	0.372	0.417	0.363
								55	0.359	0.364	0.378	0.375		0.392	0.394	0.382	0.396		0.377	0.368	0.414	0.359
								56	0.355	0.36	0.374	0.371		0.389	0.392	0.379	0.393		0.374	0.363	0.411	0.356
								57	0.35	0.355	0.371	0.367		0.386	0.389	0.376	0.391		0.37	0.359	0.409	0.352
								58	0.346	0.351	0.367	0.364		0.384	0.387	0.374	0.388		0.366	0.355	0.404	0.348
								59	0.342	0.347	0.363	0.36		0.381	0.384	0.371	0.386		0.362	0.351	0.401	0.344
								60	0.338	0.343	0.359	0.356		0.378	0.381	0.368	0.383		0.359	0.347	0.397	0.34
									0,2µM GRXC2					0,2µM GRXC2					0,2µM GRXC2
									E1	F1	G1	H1		E1	F1	G1	H1		E1	F1	G1	H1
								0	0.599	0.603	0.6	0.604		0.575	0.577	0.572	0.576		0.599	0.606	0.602	0.608
								1	0.601	0.603	0.604	0.606		0.573	0.577	0.573	0.573		0.598	0.605	0.599	0.608
								2	0.602	0.603	0.603	0.608		0.572	0.575	0.576	0.568		0.596	0.603	0.6	0.606
								3	0.601	0.601	0.603	0.607		0.573	0.572	0.573	0.569		0.597	0.604	0.602	0.606
								4	0.599	0.6	0.601	0.605		0.574	0.575	0.574	0.571		0.597	0.604	0.603	0.604
								5	0.596	0.597	0.599	0.603		0.575	0.576	0.574	0.571		0.596	0.601	0.601	0.601
								6	0.593	0.594	0.597	0.601		0.574	0.576	0.573	0.569		0.593	0.6	0.599	0.599
								7	0.59	0.592	0.595	0.6		0.573	0.576	0.572	0.568		0.59	0.598	0.597	0.596
								8	0.588	0.59	0.593	0.598		0.572	0.575	0.572	0.567		0.587	0.595	0.596	0.594
								9	0.586	0.589	0.592	0.597		0.571	0.573	0.57	0.566		0.585	0.593	0.594	0.593
								10	0.585	0.587	0.591	0.595		0.57	0.572	0.569	0.566		0.583	0.591	0.592	0.591
								11	0.584	0.586	0.59	0.594		0.57	0.57	0.567	0.565		0.581	0.589	0.59	0.589
								12	0.583	0.585	0.589	0.593		0.568	0.568	0.566	0.563		0.58	0.588	0.588	0.588
								13	0.582	0.584	0.588	0.592		0.567	0.566	0.564	0.562		0.578	0.587	0.587	0.587
								14	0.581	0.583	0.587	0.591		0.566	0.564	0.563	0.56		0.577	0.586	0.586	0.586
								15	0.58	0.583	0.586	0.59		0.565	0.563	0.562	0.559		0.576	0.584	0.585	0.585
								16	0.579	0.582	0.585	0.589		0.564	0.561	0.561	0.558		0.575	0.583	0.584	0.584
								17	0.579	0.581	0.584	0.589		0.562	0.56	0.559	0.556		0.575	0.583	0.583	0.584
								18	0.578	0.58	0.583	0.588		0.561	0.559	0.558	0.554		0.574	0.582	0.582	0.583
								19	0.577	0.579	0.583	0.587		0.56	0.558	0.557	0.553		0.573	0.581	0.581	0.583
								20	0.576	0.579	0.582	0.586		0.56	0.557	0.556	0.552		0.573	0.58	0.58	0.582
								21	0.575	0.578	0.581	0.585		0.558	0.556	0.556	0.551		0.572	0.58	0.58	0.581
								22	0.575	0.577	0.58	0.585		0.558	0.555	0.555	0.55		0.572	0.58	0.579	0.581
								23	0.574	0.577	0.58	0.584		0.557	0.555	0.554	0.549		0.571	0.579	0.579	0.58
								24	0.574	0.576	0.579	0.583		0.556	0.554	0.554	0.549		0.571	0.579	0.578	0.58
								25	0.573	0.575	0.578	0.583		0.555	0.553	0.553	0.548		0.57	0.578	0.578	0.579
								26	0.572	0.574	0.577	0.582		0.555	0.553	0.552	0.547		0.57	0.578	0.577	0.579
								27	0.571	0.573	0.577	0.581		0.554	0.552	0.552	0.546		0.57	0.578	0.577	0.579
								28	0.571	0.573	0.576	0.58		0.553	0.552	0.551	0.546		0.569	0.577	0.576	0.578
								29	0.57	0.572	0.575	0.579		0.553	0.551	0.551	0.545		0.568	0.577	0.576	0.577
								30	0.569	0.571	0.574	0.579		0.552	0.551	0.55	0.544		0.568	0.576	0.576	0.577
								31	0.569	0.571	0.574	0.578		0.552	0.55	0.549	0.544		0.568	0.576	0.575	0.577
								32	0.568	0.57	0.573	0.578		0.551	0.549	0.549	0.543		0.567	0.575	0.575	0.576
								33	0.567	0.569	0.572	0.577		0.55	0.549	0.548	0.543		0.567	0.575	0.574	0.576
								34	0.567	0.568	0.572	0.576		0.55	0.548	0.547	0.542		0.566	0.575	0.574	0.575
								35	0.566	0.568	0.571	0.575		0.55	0.548	0.547	0.542		0.566	0.574	0.573	0.575
								36	0.565	0.567	0.57	0.575		0.549	0.547	0.546	0.541		0.566	0.574	0.573	0.574
								37	0.565	0.566	0.569	0.574		0.548	0.546	0.546	0.54		0.565	0.573	0.572	0.574
								38	0.564	0.566	0.569	0.573		0.548	0.546	0.545	0.54		0.565	0.573	0.572	0.573
								39	0.563	0.565	0.568	0.573		0.547	0.545	0.544	0.539		0.564	0.572	0.572	0.573
								40	0.562	0.564	0.567	0.572		0.546	0.544	0.544	0.538		0.564	0.572	0.571	0.573
								41	0.562	0.564	0.567	0.571		0.546	0.544	0.543	0.538		0.564	0.572	0.571	0.572
								42	0.561	0.563	0.566	0.571		0.545	0.543	0.543	0.537		0.563	0.571	0.57	0.572
								43	0.561	0.562	0.566	0.57		0.545	0.543	0.542	0.537		0.563	0.571	0.57	0.571
								44	0.56	0.562	0.565	0.569		0.544	0.542	0.542	0.536		0.563	0.571	0.57	0.571
								45	0.559	0.561	0.564	0.569		0.544	0.542	0.541	0.536		0.562	0.57	0.569	0.57
								46	0.559	0.56	0.564	0.568		0.543	0.541	0.54	0.536		0.562	0.57	0.569	0.57
								47	0.558	0.56	0.563	0.567		0.543	0.54	0.54	0.534		0.561	0.569	0.569	0.57
								48	0.557	0.559	0.562	0.567		0.542	0.54	0.539	0.534		0.561	0.569	0.568	0.57
								49	0.557	0.558	0.562	0.566		0.541	0.539	0.539	0.533		0.561	0.568	0.568	0.569
								50	0.556	0.558	0.561	0.565		0.541	0.539	0.538	0.533		0.56	0.568	0.567	0.569
								51	0.555	0.557	0.56	0.565		0.54	0.538	0.538	0.532		0.56	0.568	0.567	0.568
								52	0.555	0.557	0.56	0.564		0.54	0.537	0.537	0.531		0.559	0.567	0.567	0.568
								53	0.554	0.556	0.559	0.563		0.539	0.537	0.537	0.531		0.559	0.567	0.566	0.568
								54	0.554	0.555	0.558	0.563		0.539	0.537	0.536	0.53		0.559	0.567	0.566	0.567
								55	0.553	0.554	0.557	0.562		0.538	0.536	0.535	0.53		0.558	0.566	0.565	0.567
								56	0.552	0.554	0.557	0.561		0.537	0.535	0.535	0.529		0.558	0.566	0.565	0.566
								57	0.551	0.553	0.556	0.56		0.537	0.535	0.534	0.529		0.558	0.566	0.565	0.566
								58	0.551	0.553	0.555	0.56		0.536	0.534	0.534	0.528		0.557	0.565	0.564	0.566
								59	0.551	0.552	0.555	0.559		0.536	0.534	0.533	0.527		0.557	0.565	0.564	0.565
								60	0.55	0.551	0.554	0.558		0.535	0.533	0.533	0.527		0.556	0.564	0.563	0.565
									0,6µM GAPDH-SG + 0mM GSH					0,6µM GAPDH-SG + 0mM GSH					0,6µM GAPDH-SG + 0mM GSH
									E2	F2	G2	H2		E2	F2	G2	H2		E2	F2	G2	H2
								0	0.594	0.601	0.6	0.602		0.585	0.575	0.579	0.591		0.594	0.605	0.595	0.602
								1	0.591	0.597	0.599	0.6		0.579	0.572	0.581	0.587		0.592	0.598	0.594	0.6
								2	0.589	0.596	0.601	0.599		0.579	0.572	0.581	0.587		0.593	0.597	0.594	0.598
								3	0.587	0.596	0.6	0.599		0.578	0.573	0.58	0.587		0.594	0.599	0.592	0.596
								4	0.587	0.596	0.599	0.599		0.576	0.574	0.579	0.586		0.593	0.599	0.592	0.596
								5	0.587	0.595	0.6	0.599		0.575	0.574	0.58	0.586		0.593	0.598	0.592	0.595
								6	0.586	0.596	0.6	0.598		0.574	0.574	0.581	0.586		0.593	0.598	0.592	0.595
								7	0.586	0.595	0.599	0.597		0.574	0.573	0.582	0.586		0.593	0.597	0.593	0.596
								8	0.587	0.595	0.599	0.597		0.574	0.573	0.58	0.585		0.592	0.597	0.592	0.596
								9	0.587	0.595	0.598	0.597		0.576	0.573	0.579	0.585		0.592	0.597	0.592	0.595
								10	0.586	0.595	0.597	0.596		0.577	0.574	0.579	0.584		0.592	0.597	0.591	0.595
								11	0.586	0.595	0.597	0.596		0.576	0.575	0.578	0.584		0.592	0.597	0.591	0.595
								12	0.586	0.595	0.597	0.595		0.576	0.576	0.578	0.582		0.591	0.596	0.59	0.594
								13	0.586	0.594	0.596	0.595		0.576	0.576	0.578	0.581		0.591	0.596	0.589	0.594
								14	0.585	0.593	0.596	0.595		0.576	0.576	0.577	0.581		0.59	0.595	0.588	0.594
								15	0.585	0.593	0.596	0.594		0.576	0.575	0.576	0.581		0.589	0.595	0.587	0.594
								16	0.584	0.593	0.595	0.593		0.577	0.574	0.575	0.58		0.589	0.595	0.587	0.593
								17	0.584	0.592	0.595	0.593		0.577	0.574	0.575	0.58		0.589	0.594	0.588	0.593
								18	0.583	0.592	0.595	0.593		0.578	0.573	0.575	0.58		0.589	0.594	0.588	0.593
								19	0.583	0.591	0.594	0.592		0.578	0.572	0.575	0.58		0.588	0.594	0.588	0.593
								20	0.582	0.591	0.594	0.592		0.577	0.572	0.574	0.579		0.588	0.593	0.587	0.592
								21	0.582	0.59	0.593	0.591		0.576	0.571	0.574	0.579		0.587	0.593	0.587	0.592
								22	0.582	0.59	0.593	0.591		0.575	0.57	0.574	0.579		0.587	0.592	0.586	0.592
								23	0.582	0.59	0.593	0.59		0.575	0.57	0.573	0.578		0.587	0.592	0.586	0.591
								24	0.581	0.589	0.593	0.59		0.574	0.57	0.573	0.578		0.586	0.592	0.586	0.591
								25	0.581	0.589	0.592	0.59		0.574	0.569	0.572	0.577		0.586	0.591	0.585	0.591
								26	0.58	0.589	0.592	0.589		0.573	0.569	0.572	0.577		0.586	0.591	0.585	0.591
								27	0.58	0.588	0.591	0.589		0.573	0.568	0.571	0.577		0.585	0.591	0.585	0.59
								28	0.58	0.588	0.591	0.588		0.573	0.568	0.571	0.576		0.585	0.591	0.584	0.59
								29	0.579	0.587	0.591	0.588		0.572	0.568	0.571	0.576		0.584	0.59	0.584	0.589
								30	0.579	0.587	0.59	0.588		0.572	0.568	0.571	0.575		0.584	0.59	0.584	0.589
								31	0.579	0.587	0.59	0.587		0.572	0.567	0.57	0.575		0.584	0.59	0.583	0.589
								32	0.578	0.586	0.59	0.587		0.572	0.567	0.57	0.575		0.583	0.589	0.583	0.59
								33	0.578	0.586	0.589	0.586		0.571	0.566	0.569	0.574		0.583	0.589	0.583	0.589
								34	0.578	0.586	0.589	0.586		0.571	0.566	0.569	0.574		0.582	0.589	0.582	0.589
								35	0.577	0.585	0.588	0.586		0.571	0.566	0.569	0.574		0.582	0.588	0.582	0.589
								36	0.577	0.585	0.588	0.585		0.571	0.566	0.569	0.573		0.582	0.588	0.582	0.588
								37	0.577	0.585	0.588	0.585		0.57	0.566	0.568	0.573		0.582	0.588	0.581	0.588
								38	0.576	0.584	0.587	0.585		0.57	0.565	0.568	0.573		0.582	0.587	0.581	0.588
								39	0.576	0.584	0.587	0.584		0.57	0.565	0.568	0.572		0.581	0.587	0.581	0.587
								40	0.575	0.583	0.587	0.584		0.569	0.565	0.567	0.572		0.581	0.587	0.581	0.587
								41	0.575	0.583	0.586	0.583		0.569	0.564	0.567	0.572		0.581	0.586	0.58	0.587
								42	0.575	0.585	0.586	0.583		0.569	0.564	0.567	0.571		0.58	0.586	0.58	0.586
								43	0.574	0.585	0.586	0.583		0.569	0.564	0.567	0.571		0.58	0.586	0.58	0.586
								44	0.575	0.584	0.585	0.582		0.568	0.563	0.566	0.571		0.58	0.586	0.579	0.585
								45	0.574	0.584	0.585	0.582		0.568	0.563	0.566	0.57		0.579	0.585	0.579	0.585
								46	0.574	0.584	0.585	0.582		0.568	0.563	0.566	0.57		0.579	0.585	0.579	0.585
								47	0.574	0.583	0.584	0.581		0.568	0.563	0.565	0.57		0.579	0.585	0.578	0.585
								48	0.573	0.583	0.584	0.581		0.567	0.562	0.565	0.569		0.578	0.584	0.578	0.584
								49	0.573	0.583	0.584	0.58		0.567	0.562	0.565	0.569		0.578	0.584	0.578	0.584
								50	0.573	0.582	0.583	0.58		0.567	0.562	0.564	0.569		0.578	0.584	0.577	0.584
								51	0.572	0.582	0.583	0.58		0.566	0.562	0.564	0.569		0.578	0.584	0.577	0.583
								52	0.572	0.582	0.583	0.579		0.566	0.561	0.564	0.568		0.577	0.583	0.577	0.583
								53	0.572	0.581	0.582	0.579		0.566	0.561	0.564	0.568		0.577	0.583	0.577	0.583
								54	0.571	0.581	0.582	0.579		0.565	0.561	0.563	0.568		0.577	0.583	0.576	0.582
								55	0.573	0.581	0.582	0.578		0.565	0.56	0.563	0.567		0.576	0.582	0.576	0.582
								56	0.573	0.58	0.581	0.578		0.565	0.56	0.563	0.567		0.576	0.582	0.576	0.582
								57	0.572	0.58	0.581	0.577		0.565	0.56	0.562	0.566		0.576	0.582	0.575	0.581
								58	0.572	0.58	0.581	0.577		0.564	0.559	0.562	0.566		0.575	0.581	0.575	0.581
								59	0.571	0.579	0.58	0.579		0.564	0.559	0.562	0.566		0.575	0.581	0.575	0.58
								60	0.571	0.579	0.58	0.578		0.564	0.559	0.561	0.566		0.575	0.581	0.574	0.58
									0,6µM GAPDH					0,6µM GAPDH					0,6µM GAPDH
									E3	F3	G3	H3		E3	F3	G3	H3		E3	F3	G3	H3
								0	0.489	0.498	0.462	0.464		0.457	0.459	0.491	0.48		0.505	0.524	0.481	0.485
								1	0.363	0.371	0.338	0.341		0.366	0.369	0.407	0.395		0.393	0.403	0.376	0.374
								2	0.265	0.277	0.243	0.247		0.29	0.293	0.333	0.323		0.303	0.311	0.29	0.283
								3	0.189	0.207	0.174	0.18		0.226	0.23	0.27	0.264		0.23	0.239	0.218	0.214
								4	0.142	0.159	0.137	0.144		0.176	0.179	0.217	0.213		0.176	0.186	0.165	0.164
								5	0.124	0.14	0.125	0.133		0.14	0.144	0.176	0.172		0.139	0.152	0.136	0.139
								6	0.119	0.136	0.122	0.131		0.12	0.127	0.145	0.145		0.123	0.137	0.124	0.131
								7	0.117	0.134	0.121	0.129		0.112	0.119	0.128	0.131		0.119	0.133	0.121	0.129
								8	0.116	0.133	0.12	0.129		0.11	0.116	0.12	0.125		0.117	0.131	0.12	0.128
								9	0.116	0.132	0.119	0.128		0.109	0.115	0.118	0.123		0.116	0.13	0.119	0.128
								10	0.115	0.131	0.119	0.128		0.109	0.115	0.117	0.122		0.115	0.129	0.119	0.127
								11	0.115	0.131	0.119	0.128		0.108	0.115	0.116	0.122		0.114	0.129	0.118	0.127
								12	0.114	0.131	0.118	0.127		0.108	0.114	0.116	0.122		0.114	0.128	0.118	0.126
								13	0.114	0.13	0.118	0.127		0.107	0.114	0.115	0.121		0.114	0.128	0.118	0.126
								14	0.114	0.13	0.128	0.127		0.107	0.114	0.115	0.121		0.114	0.128	0.118	0.126
								15	0.114	0.13	0.128	0.127		0.107	0.114	0.115	0.121		0.113	0.128	0.117	0.126
								16	0.114	0.13	0.128	0.127		0.107	0.113	0.115	0.121		0.113	0.128	0.118	0.126
								17	0.114	0.13	0.127	0.127		0.107	0.113	0.114	0.121		0.113	0.128	0.118	0.126
								18	0.114	0.13	0.127	0.127		0.107	0.113	0.114	0.121		0.113	0.128	0.118	0.126
								19	0.114	0.13	0.127	0.127		0.107	0.113	0.115	0.121		0.113	0.128	0.118	0.126
								20	0.114	0.13	0.127	0.127		0.107	0.113	0.114	0.12		0.113	0.127	0.118	0.126
								21	0.113	0.13	0.127	0.127		0.107	0.113	0.114	0.121		0.113	0.127	0.118	0.126
								22	0.114	0.13	0.128	0.127		0.107	0.113	0.114	0.12		0.113	0.127	0.118	0.126
								23	0.113	0.13	0.128	0.127		0.107	0.113	0.114	0.12		0.113	0.127	0.118	0.126
								24	0.113	0.129	0.128	0.127		0.107	0.113	0.114	0.12		0.113	0.127	0.118	0.125
								25	0.113	0.129	0.128	0.127		0.107	0.113	0.114	0.12		0.113	0.127	0.118	0.126
								26	0.113	0.129	0.128	0.127		0.106	0.113	0.114	0.12		0.113	0.127	0.118	0.126
								27	0.113	0.129	0.128	0.127		0.106	0.113	0.114	0.12		0.113	0.127	0.118	0.126
								28	0.113	0.129	0.128	0.127		0.106	0.113	0.114	0.12		0.113	0.127	0.117	0.125
								29	0.113	0.129	0.129	0.126		0.106	0.113	0.114	0.12		0.113	0.127	0.118	0.126
								30	0.113	0.129	0.129	0.126		0.107	0.113	0.114	0.12		0.113	0.127	0.117	0.125
								31	0.113	0.129	0.129	0.126		0.106	0.113	0.114	0.12		0.113	0.127	0.117	0.126
								32	0.113	0.129	0.129	0.126		0.106	0.113	0.114	0.12		0.112	0.127	0.117	0.125
								33	0.113	0.129	0.129	0.126		0.106	0.113	0.114	0.12		0.113	0.127	0.118	0.126
								34	0.113	0.129	0.129	0.126		0.106	0.113	0.114	0.12		0.112	0.127	0.117	0.125
								35	0.113	0.129	0.129	0.126		0.106	0.113	0.114	0.12		0.112	0.127	0.117	0.125
								36	0.113	0.129	0.129	0.126		0.106	0.113	0.114	0.12		0.112	0.127	0.117	0.125
								37	0.113	0.129	0.129	0.126		0.106	0.113	0.114	0.12		0.112	0.127	0.117	0.125
								38	0.113	0.129	0.129	0.126		0.106	0.113	0.113	0.12		0.113	0.127	0.117	0.125
								39	0.113	0.129	0.129	0.126		0.106	0.113	0.114	0.12		0.112	0.127	0.117	0.125
								40	0.113	0.129	0.129	0.126		0.106	0.112	0.113	0.12		0.112	0.127	0.117	0.125
								41	0.113	0.129	0.129	0.126		0.106	0.112	0.114	0.12		0.112	0.127	0.117	0.125
								42	0.113	0.129	0.129	0.126		0.106	0.112	0.114	0.12		0.112	0.127	0.117	0.125
								43	0.113	0.129	0.129	0.126		0.106	0.112	0.114	0.12		0.112	0.127	0.117	0.125
								44	0.113	0.129	0.129	0.126		0.106	0.112	0.113	0.119		0.112	0.127	0.117	0.125
								45	0.113	0.129	0.129	0.126		0.106	0.113	0.114	0.12		0.112	0.127	0.117	0.125
								46	0.113	0.129	0.129	0.126		0.106	0.112	0.113	0.12		0.112	0.127	0.117	0.125
								47	0.113	0.129	0.129	0.126		0.106	0.112	0.113	0.12		0.112	0.127	0.117	0.125
								48	0.113	0.129	0.129	0.126		0.106	0.112	0.113	0.119		0.112	0.126	0.117	0.125
								49	0.113	0.129	0.129	0.126		0.106	0.112	0.113	0.119		0.112	0.127	0.117	0.125
								50	0.113	0.128	0.129	0.126		0.106	0.112	0.113	0.119		0.112	0.127	0.117	0.125
								51	0.113	0.129	0.129	0.126		0.106	0.112	0.113	0.119		0.112	0.127	0.117	0.125
								52	0.113	0.129	0.129	0.126		0.106	0.112	0.113	0.119		0.112	0.126	0.117	0.125
								53	0.113	0.128	0.129	0.126		0.106	0.112	0.113	0.119		0.112	0.127	0.117	0.125
								54	0.113	0.128	0.129	0.126		0.106	0.112	0.113	0.119		0.112	0.126	0.117	0.125
								55	0.113	0.128	0.128	0.126		0.105	0.112	0.113	0.119		0.112	0.126	0.117	0.125
								56	0.113	0.129	0.128	0.125		0.105	0.112	0.113	0.119		0.112	0.126	0.117	0.125
								57	0.113	0.128	0.128	0.125		0.105	0.112	0.113	0.119		0.112	0.126	0.117	0.125
								58	0.113	0.128	0.128	0.126		0.105	0.112	0.113	0.119		0.112	0.126	0.117	0.125
								59	0.113	0.128	0.129	0.126		0.106	0.112	0.113	0.119		0.112	0.126	0.117	0.125
								60	0.112	0.128	0.128	0.125		0.105	0.112	0.113	0.119		0.112	0.126	0.116	0.124
									0,6µM GAPDH-SG + DTT					0,6µM GAPDH-SG + DTT					0,6µM GAPDH-SG + DTT
									E4	F4	G4	H4		E4	F4	G4	H4		E4	F4	G4	H4
								0	0.479	0.47	0.472	0.464		0.475	0.468	0.46	0.46		0.489	0.479	0.49	0.472
								1	0.4	0.397	0.4	0.393		0.409	0.401	0.394	0.395		0.422	0.41	0.428	0.41
								2	0.333	0.329	0.336	0.327		0.35	0.34	0.336	0.337		0.365	0.351	0.373	0.352
								3	0.271	0.27	0.278	0.268		0.296	0.288	0.285	0.283		0.314	0.297	0.325	0.298
								4	0.219	0.219	0.229	0.217		0.25	0.242	0.239	0.236		0.267	0.25	0.281	0.25
								5	0.178	0.178	0.188	0.176		0.209	0.202	0.199	0.196		0.224	0.207	0.241	0.208
								6	0.147	0.148	0.156	0.148		0.175	0.168	0.165	0.163		0.188	0.172	0.206	0.172
								7	0.128	0.131	0.137	0.134		0.147	0.141	0.141	0.141		0.159	0.146	0.174	0.148
								8	0.12	0.125	0.13	0.13		0.129	0.125	0.126	0.129		0.138	0.131	0.151	0.135
								9	0.118	0.123	0.128	0.128		0.12	0.117	0.119	0.124		0.125	0.125	0.136	0.13
								10	0.117	0.122	0.127	0.127		0.116	0.114	0.116	0.122		0.119	0.123	0.13	0.128
								11	0.116	0.122	0.126	0.127		0.115	0.113	0.115	0.121		0.117	0.122	0.127	0.127
								12	0.116	0.121	0.125	0.126		0.114	0.112	0.114	0.121		0.116	0.121	0.126	0.127
								13	0.115	0.121	0.125	0.126		0.113	0.112	0.114	0.12		0.116	0.121	0.125	0.126
								14	0.115	0.12	0.124	0.126		0.113	0.112	0.114	0.12		0.115	0.12	0.125	0.126
								15	0.115	0.12	0.124	0.126		0.112	0.111	0.113	0.12		0.115	0.12	0.125	0.126
								16	0.114	0.12	0.124	0.125		0.112	0.111	0.113	0.12		0.115	0.12	0.124	0.125
								17	0.114	0.12	0.124	0.125		0.112	0.11	0.113	0.119		0.114	0.12	0.124	0.125
								18	0.114	0.119	0.124	0.125		0.112	0.111	0.113	0.119		0.114	0.119	0.124	0.125
								19	0.114	0.119	0.124	0.125		0.112	0.111	0.113	0.12		0.114	0.119	0.124	0.126
								20	0.114	0.119	0.124	0.125		0.111	0.11	0.113	0.119		0.114	0.119	0.124	0.125
								21	0.114	0.119	0.124	0.125		0.111	0.11	0.113	0.119		0.114	0.119	0.124	0.125
								22	0.114	0.119	0.124	0.125		0.111	0.11	0.113	0.119		0.114	0.119	0.124	0.125
								23	0.114	0.119	0.124	0.125		0.111	0.11	0.112	0.119		0.114	0.119	0.124	0.125
								24	0.114	0.119	0.123	0.125		0.111	0.11	0.112	0.119		0.114	0.119	0.124	0.125
								25	0.114	0.119	0.123	0.125		0.111	0.11	0.112	0.119		0.114	0.119	0.124	0.125
								26	0.114	0.119	0.123	0.125		0.111	0.11	0.112	0.119		0.114	0.119	0.124	0.125
								27	0.114	0.119	0.123	0.125		0.111	0.11	0.112	0.119		0.114	0.119	0.124	0.125
								28	0.114	0.119	0.123	0.125		0.111	0.11	0.112	0.119		0.114	0.119	0.124	0.125
								29	0.114	0.119	0.123	0.125		0.111	0.11	0.112	0.119		0.114	0.119	0.124	0.125
								30	0.114	0.119	0.123	0.125		0.111	0.11	0.112	0.119		0.114	0.119	0.124	0.125
								31	0.114	0.119	0.124	0.125		0.111	0.11	0.112	0.119		0.114	0.119	0.124	0.125
								32	0.114	0.119	0.124	0.125		0.111	0.11	0.113	0.119		0.114	0.119	0.124	0.125
								33	0.114	0.119	0.123	0.125		0.111	0.11	0.112	0.119		0.114	0.119	0.124	0.126
								34	0.114	0.119	0.123	0.125		0.111	0.11	0.112	0.119		0.114	0.119	0.124	0.125
								35	0.114	0.119	0.124	0.125		0.111	0.11	0.112	0.12		0.114	0.119	0.124	0.125
								36	0.114	0.119	0.123	0.125		0.111	0.11	0.113	0.119		0.114	0.119	0.124	0.125
								37	0.114	0.119	0.124	0.125		0.111	0.11	0.112	0.12		0.114	0.119	0.124	0.125
								38	0.114	0.119	0.124	0.125		0.111	0.11	0.112	0.119		0.114	0.119	0.124	0.126
								39	0.114	0.119	0.123	0.125		0.111	0.11	0.113	0.12		0.114	0.12	0.124	0.126
								40	0.114	0.119	0.124	0.125		0.111	0.11	0.112	0.119		0.114	0.12	0.124	0.126
								41	0.114	0.119	0.124	0.125		0.111	0.11	0.113	0.12		0.114	0.119	0.124	0.125
								42	0.114	0.119	0.123	0.125		0.112	0.11	0.113	0.12		0.114	0.12	0.124	0.126
								43	0.114	0.12	0.124	0.125		0.111	0.11	0.113	0.12		0.114	0.12	0.124	0.126
								44	0.114	0.119	0.124	0.125		0.111	0.11	0.112	0.12		0.114	0.12	0.124	0.126
								45	0.114	0.12	0.124	0.125		0.112	0.11	0.113	0.12		0.114	0.12	0.124	0.126
								46	0.114	0.12	0.124	0.125		0.112	0.11	0.113	0.12		0.114	0.12	0.124	0.126
								47	0.114	0.119	0.124	0.125		0.112	0.11	0.113	0.12		0.114	0.12	0.124	0.126
								48	0.114	0.119	0.124	0.125		0.112	0.11	0.113	0.12		0.114	0.12	0.124	0.126
								49	0.114	0.119	0.124	0.125		0.111	0.111	0.113	0.12		0.114	0.12	0.124	0.126
								50	0.114	0.12	0.124	0.125		0.111	0.11	0.113	0.12		0.114	0.12	0.124	0.126
								51	0.114	0.12	0.124	0.125		0.112	0.111	0.113	0.12		0.114	0.12	0.124	0.126
								52	0.114	0.12	0.124	0.125		0.112	0.111	0.113	0.12		0.114	0.12	0.124	0.126
								53	0.114	0.12	0.124	0.126		0.112	0.11	0.113	0.12		0.115	0.12	0.125	0.126
								54	0.114	0.12	0.124	0.125		0.112	0.111	0.113	0.12		0.114	0.12	0.124	0.126
								55	0.114	0.12	0.124	0.125		0.112	0.11	0.113	0.12		0.114	0.12	0.124	0.126
								56	0.114	0.12	0.124	0.125		0.112	0.11	0.113	0.12		0.114	0.12	0.125	0.126
								57	0.114	0.12	0.124	0.125		0.112	0.111	0.113	0.12		0.114	0.12	0.125	0.126
								58	0.114	0.12	0.124	0.125		0.112	0.11	0.113	0.12		0.114	0.12	0.124	0.126
								59	0.114	0.12	0.124	0.126		0.112	0.111	0.113	0.12		0.114	0.12	0.125	0.126
								60	0.114	0.119	0.124	0.125		0.112	0.111	0.113	0.12		0.114	0.12	0.124	0.126
									2,5µM ROXY9					2,5µM ROXY9					2,5µM ROXY9
									E5	F5	G5	H5		E5	F5	G5	H5		E5	F5	G5	H5
								0	0.546	0.507	0.523	0.568		0.507	0.528	0.485	0.532		0.518	0.517	0.523	0.528
								1	0.545	0.51	0.521	0.559		0.506	0.522	0.484	0.531		0.513	0.515	0.521	0.528
								2	0.543	0.51	0.521	0.556		0.504	0.523	0.483	0.531		0.511	0.513	0.522	0.529
								3	0.542	0.51	0.52	0.556		0.503	0.523	0.482	0.53		0.51	0.511	0.52	0.527
								4	0.541	0.51	0.52	0.556		0.504	0.522	0.481	0.53		0.509	0.511	0.519	0.526
								5	0.54	0.51	0.52	0.556		0.504	0.522	0.481	0.529		0.509	0.51	0.518	0.525
								6	0.54	0.511	0.52	0.557		0.505	0.521	0.48	0.529		0.508	0.509	0.517	0.524
								7	0.54	0.512	0.52	0.557		0.505	0.521	0.48	0.528		0.508	0.509	0.517	0.524
								8	0.54	0.512	0.52	0.557		0.506	0.521	0.48	0.528		0.508	0.509	0.516	0.525
								9	0.541	0.513	0.519	0.555		0.506	0.52	0.48	0.527		0.508	0.508	0.516	0.525
								10	0.541	0.514	0.519	0.555		0.506	0.52	0.48	0.527		0.507	0.508	0.516	0.525
								11	0.541	0.514	0.519	0.554		0.506	0.52	0.48	0.526		0.507	0.507	0.515	0.525
								12	0.541	0.515	0.519	0.553		0.505	0.52	0.48	0.525		0.506	0.507	0.515	0.525
								13	0.541	0.515	0.519	0.553		0.504	0.521	0.48	0.525		0.506	0.506	0.515	0.525
								14	0.541	0.515	0.519	0.552		0.504	0.521	0.48	0.525		0.505	0.505	0.515	0.525
								15	0.541	0.516	0.519	0.552		0.503	0.521	0.48	0.524		0.505	0.505	0.516	0.525
								16	0.54	0.515	0.52	0.551		0.503	0.521	0.479	0.524		0.505	0.504	0.517	0.524
								17	0.539	0.516	0.52	0.551		0.502	0.521	0.479	0.523		0.506	0.503	0.518	0.524
								18	0.539	0.516	0.52	0.551		0.502	0.52	0.479	0.523		0.507	0.503	0.518	0.524
								19	0.538	0.515	0.521	0.55		0.501	0.52	0.478	0.523		0.508	0.502	0.519	0.524
								20	0.538	0.515	0.521	0.549		0.5	0.519	0.478	0.522		0.509	0.502	0.519	0.523
								21	0.538	0.515	0.522	0.548		0.5	0.519	0.477	0.522		0.51	0.502	0.52	0.523
								22	0.537	0.515	0.522	0.548		0.499	0.518	0.477	0.521		0.511	0.502	0.52	0.523
								23	0.537	0.515	0.522	0.547		0.499	0.517	0.477	0.521		0.511	0.504	0.52	0.523
								24	0.536	0.515	0.522	0.547		0.498	0.516	0.476	0.521		0.512	0.505	0.52	0.522
								25	0.536	0.515	0.522	0.546		0.498	0.516	0.476	0.52		0.512	0.507	0.519	0.522
								26	0.535	0.514	0.522	0.545		0.497	0.515	0.475	0.52		0.512	0.508	0.519	0.522
								27	0.535	0.514	0.522	0.545		0.497	0.514	0.475	0.52		0.512	0.51	0.518	0.522
								28	0.534	0.514	0.522	0.544		0.497	0.513	0.475	0.519		0.512	0.511	0.517	0.521
								29	0.534	0.514	0.521	0.544		0.496	0.513	0.474	0.519		0.511	0.512	0.517	0.521
								30	0.534	0.513	0.521	0.544		0.496	0.512	0.474	0.519		0.511	0.512	0.517	0.521
								31	0.533	0.513	0.521	0.544		0.496	0.512	0.473	0.518		0.511	0.513	0.516	0.521
								32	0.533	0.513	0.521	0.543		0.496	0.512	0.474	0.518		0.511	0.513	0.516	0.52
								33	0.533	0.513	0.52	0.543		0.496	0.511	0.473	0.518		0.511	0.513	0.515	0.52
								34	0.532	0.513	0.52	0.543		0.496	0.511	0.473	0.518		0.51	0.512	0.515	0.52
								35	0.532	0.512	0.52	0.543		0.496	0.511	0.473	0.518		0.51	0.512	0.515	0.519
								36	0.532	0.512	0.52	0.542		0.495	0.51	0.473	0.517		0.51	0.512	0.514	0.519
								37	0.532	0.512	0.52	0.542		0.495	0.51	0.472	0.517		0.509	0.512	0.514	0.519
								38	0.531	0.512	0.519	0.542		0.495	0.509	0.472	0.517		0.509	0.511	0.514	0.519
								39	0.531	0.512	0.519	0.542		0.495	0.509	0.472	0.517		0.509	0.511	0.513	0.519
								40	0.531	0.511	0.519	0.542		0.495	0.509	0.472	0.516		0.509	0.511	0.513	0.518
								41	0.531	0.511	0.519	0.542		0.495	0.509	0.471	0.516		0.508	0.51	0.513	0.518
								42	0.53	0.511	0.518	0.541		0.495	0.509	0.471	0.516		0.508	0.51	0.513	0.518
								43	0.53	0.511	0.518	0.541		0.494	0.509	0.471	0.516		0.508	0.51	0.513	0.518
								44	0.53	0.51	0.518	0.541		0.494	0.509	0.471	0.515		0.508	0.509	0.512	0.518
								45	0.529	0.51	0.518	0.541		0.494	0.508	0.471	0.515		0.507	0.509	0.512	0.517
								46	0.529	0.51	0.518	0.541		0.494	0.508	0.47	0.515		0.507	0.509	0.512	0.517
								47	0.529	0.51	0.517	0.54		0.493	0.508	0.47	0.515		0.507	0.509	0.512	0.517
								48	0.529	0.51	0.517	0.54		0.493	0.508	0.47	0.514		0.507	0.508	0.512	0.517
								49	0.528	0.509	0.517	0.54		0.493	0.508	0.47	0.514		0.507	0.508	0.512	0.517
								50	0.528	0.509	0.517	0.539		0.493	0.507	0.47	0.514		0.506	0.508	0.511	0.516
								51	0.528	0.509	0.517	0.539		0.493	0.507	0.469	0.514		0.506	0.508	0.511	0.516
								52	0.528	0.509	0.516	0.539		0.492	0.507	0.469	0.513		0.506	0.508	0.511	0.516
								53	0.527	0.509	0.516	0.539		0.492	0.507	0.469	0.513		0.506	0.508	0.511	0.516
								54	0.527	0.508	0.516	0.538		0.492	0.507	0.469	0.513		0.506	0.507	0.511	0.516
								55	0.527	0.508	0.516	0.538		0.492	0.506	0.468	0.512		0.506	0.507	0.51	0.515
								56	0.526	0.508	0.515	0.538		0.492	0.506	0.468	0.512		0.506	0.507	0.51	0.515
								57	0.526	0.508	0.515	0.538		0.491	0.506	0.468	0.512		0.505	0.507	0.51	0.515
								58	0.526	0.508	0.515	0.537		0.491	0.505	0.468	0.512		0.505	0.506	0.51	0.515
								59	0.526	0.508	0.515	0.537		0.491	0.505	0.468	0.511		0.505	0.506	0.51	0.515
								60	0.525	0.507	0.515	0.537		0.491	0.505	0.467	0.511		0.505	0.506	0.509	0.515
									2,5µM CPYC					2,5µM CPYC					2,5µM CPYC
									E6	F6	G6	H6		E6	F6	G6	H6		E6	F6	G6	H6
								0	0.514	0.509	0.513	0.546		0.525	0.522	0.52	0.511		0.508	0.514	0.507	0.551
								1	0.509	0.509	0.51	0.546		0.518	0.522	0.516	0.511		0.509	0.511	0.507	0.553
								2	0.509	0.509	0.509	0.543		0.517	0.521	0.514	0.51		0.508	0.509	0.505	0.553
								3	0.509	0.509	0.508	0.544		0.517	0.52	0.512	0.508		0.507	0.509	0.503	0.552
								4	0.508	0.509	0.507	0.542		0.516	0.519	0.511	0.508		0.506	0.508	0.502	0.552
								5	0.507	0.509	0.506	0.542		0.516	0.518	0.511	0.509		0.505	0.508	0.501	0.551
								6	0.507	0.509	0.506	0.54		0.516	0.518	0.511	0.509		0.505	0.508	0.501	0.549
								7	0.507	0.509	0.506	0.527		0.517	0.517	0.511	0.509		0.504	0.508	0.501	0.548
								8	0.507	0.509	0.507	0.527		0.518	0.517	0.511	0.509		0.504	0.508	0.501	0.548
								9	0.507	0.509	0.507	0.526		0.518	0.517	0.512	0.509		0.504	0.508	0.5	0.547
								10	0.507	0.509	0.507	0.526		0.519	0.517	0.512	0.508		0.504	0.508	0.501	0.547
								11	0.507	0.509	0.507	0.526		0.519	0.516	0.512	0.508		0.504	0.508	0.5	0.546
								12	0.508	0.509	0.507	0.525		0.519	0.516	0.512	0.508		0.504	0.508	0.501	0.546
								13	0.508	0.509	0.507	0.524		0.519	0.516	0.512	0.507		0.504	0.508	0.501	0.545
								14	0.508	0.509	0.507	0.523		0.518	0.516	0.512	0.507		0.504	0.508	0.502	0.544
								15	0.508	0.509	0.507	0.521		0.518	0.515	0.512	0.506		0.504	0.508	0.502	0.544
								16	0.508	0.509	0.507	0.52		0.517	0.515	0.511	0.506		0.504	0.508	0.503	0.544
								17	0.508	0.509	0.507	0.52		0.517	0.515	0.511	0.506		0.504	0.508	0.503	0.543
								18	0.508	0.509	0.507	0.521		0.516	0.515	0.511	0.506		0.505	0.508	0.504	0.542
								19	0.508	0.509	0.507	0.52		0.516	0.515	0.51	0.505		0.505	0.508	0.504	0.542
								20	0.508	0.509	0.506	0.52		0.515	0.514	0.51	0.505		0.505	0.508	0.504	0.542
								21	0.508	0.508	0.506	0.52		0.515	0.514	0.509	0.505		0.505	0.508	0.504	0.541
								22	0.507	0.509	0.506	0.521		0.515	0.514	0.509	0.505		0.506	0.508	0.504	0.541
								23	0.507	0.508	0.505	0.521		0.514	0.514	0.509	0.505		0.506	0.508	0.504	0.54
								24	0.507	0.508	0.505	0.519		0.514	0.514	0.509	0.504		0.506	0.507	0.504	0.54
								25	0.507	0.508	0.505	0.519		0.514	0.513	0.508	0.504		0.505	0.507	0.503	0.539
								26	0.506	0.507	0.504	0.519		0.513	0.513	0.508	0.504		0.505	0.507	0.503	0.539
								27	0.506	0.507	0.504	0.519		0.513	0.513	0.508	0.504		0.505	0.507	0.503	0.539
								28	0.506	0.507	0.504	0.518		0.513	0.513	0.507	0.504		0.505	0.506	0.503	0.538
								29	0.506	0.507	0.503	0.518		0.513	0.513	0.507	0.504		0.504	0.506	0.502	0.538
								30	0.505	0.506	0.503	0.518		0.513	0.513	0.507	0.503		0.504	0.506	0.502	0.538
								31	0.506	0.506	0.503	0.518		0.512	0.512	0.506	0.503		0.504	0.506	0.502	0.537
								32	0.505	0.506	0.503	0.518		0.512	0.512	0.506	0.503		0.504	0.505	0.502	0.537
								33	0.505	0.505	0.502	0.517		0.512	0.512	0.506	0.503		0.503	0.505	0.502	0.536
								34	0.505	0.505	0.502	0.517		0.512	0.512	0.506	0.503		0.503	0.504	0.501	0.536
								35	0.504	0.505	0.502	0.517		0.512	0.512	0.506	0.503		0.502	0.504	0.501	0.536
								36	0.504	0.504	0.501	0.517		0.512	0.512	0.506	0.502		0.502	0.504	0.501	0.535
								37	0.504	0.504	0.501	0.516		0.512	0.511	0.505	0.502		0.502	0.504	0.5	0.535
								38	0.504	0.504	0.501	0.516		0.511	0.511	0.505	0.502		0.501	0.503	0.5	0.535
								39	0.503	0.504	0.501	0.516		0.511	0.511	0.505	0.502		0.501	0.503	0.5	0.534
								40	0.503	0.503	0.5	0.515		0.511	0.511	0.505	0.501		0.501	0.503	0.5	0.534
								41	0.503	0.503	0.5	0.515		0.511	0.511	0.505	0.501		0.5	0.503	0.499	0.534
								42	0.503	0.503	0.5	0.515		0.511	0.51	0.504	0.501		0.5	0.503	0.499	0.533
								43	0.502	0.503	0.5	0.515		0.511	0.51	0.504	0.501		0.5	0.502	0.499	0.533
								44	0.502	0.502	0.5	0.514		0.511	0.51	0.504	0.501		0.5	0.502	0.499	0.533
								45	0.502	0.502	0.499	0.514		0.51	0.51	0.504	0.5		0.499	0.502	0.499	0.532
								46	0.502	0.502	0.499	0.514		0.51	0.51	0.504	0.5		0.499	0.502	0.498	0.532
								47	0.501	0.501	0.499	0.514		0.51	0.51	0.504	0.5		0.499	0.501	0.498	0.532
								48	0.502	0.501	0.499	0.514		0.51	0.509	0.504	0.5		0.499	0.501	0.498	0.531
								49	0.501	0.501	0.499	0.513		0.51	0.509	0.503	0.5		0.498	0.501	0.498	0.531
								50	0.501	0.501	0.498	0.513		0.51	0.509	0.503	0.499		0.498	0.501	0.498	0.531
								51	0.501	0.501	0.498	0.513		0.51	0.509	0.503	0.499		0.498	0.5	0.497	0.53
								52	0.501	0.501	0.498	0.513		0.509	0.508	0.503	0.499		0.498	0.5	0.497	0.53
								53	0.501	0.501	0.498	0.512		0.509	0.508	0.503	0.499		0.498	0.5	0.497	0.53
								54	0.5	0.5	0.498	0.512		0.509	0.508	0.503	0.499		0.497	0.5	0.497	0.529
								55	0.5	0.5	0.497	0.512		0.509	0.508	0.502	0.498		0.497	0.5	0.497	0.529
								56	0.5	0.5	0.497	0.512		0.508	0.508	0.502	0.498		0.497	0.499	0.497	0.529
								57	0.5	0.5	0.497	0.512		0.508	0.508	0.502	0.498		0.497	0.499	0.497	0.529
								58	0.499	0.5	0.497	0.511		0.508	0.507	0.502	0.498		0.497	0.499	0.496	0.528
								59	0.499	0.5	0.497	0.511		0.508	0.507	0.501	0.498		0.496	0.499	0.496	0.528
								60	0.499	0.499	0.497	0.511		0.508	0.507	0.501	0.497		0.496	0.499	0.496	0.528
									2,5µM CCLS					2,5µM CCLS					2,5µM CCLS
									E7	F7	G7	H7		E7	F7	G7	H7		E7	F7	G7	H7
								0	0.541	0.541	0.542	0.55		0.503	0.506	0.501	0.514		0.528	0.514	0.504	0.45
								1	0.541	0.54	0.54	0.55		0.507	0.503	0.499	0.517		0.531	0.51	0.507	0.454
								2	0.544	0.541	0.541	0.55		0.507	0.501	0.502	0.515		0.531	0.515	0.514	0.456
								3	0.544	0.542	0.541	0.55		0.506	0.499	0.5	0.514		0.53	0.512	0.513	0.456
								4	0.541	0.54	0.538	0.548		0.505	0.5	0.501	0.511		0.534	0.512	0.513	0.467
								5	0.54	0.539	0.536	0.548		0.505	0.5	0.499	0.509		0.532	0.511	0.512	0.466
								6	0.538	0.537	0.535	0.547		0.505	0.5	0.499	0.508		0.533	0.509	0.512	0.454
								7	0.537	0.534	0.534	0.546		0.504	0.5	0.498	0.508		0.531	0.508	0.51	0.459
								8	0.536	0.533	0.534	0.544		0.504	0.5	0.497	0.508		0.531	0.507	0.509	0.462
								9	0.535	0.533	0.534	0.543		0.504	0.501	0.497	0.508		0.529	0.506	0.508	0.464
								10	0.535	0.533	0.533	0.541		0.503	0.501	0.496	0.508		0.529	0.505	0.507	0.516
								11	0.534	0.532	0.534	0.541		0.503	0.501	0.496	0.508		0.528	0.504	0.506	0.515
								12	0.534	0.532	0.533	0.539		0.503	0.501	0.496	0.507		0.527	0.503	0.506	0.515
								13	0.534	0.531	0.533	0.539		0.503	0.501	0.495	0.507		0.526	0.503	0.506	0.514
								14	0.533	0.531	0.532	0.538		0.503	0.501	0.495	0.507		0.526	0.502	0.506	0.514
								15	0.533	0.53	0.532	0.538		0.503	0.501	0.495	0.507		0.525	0.502	0.507	0.514
								16	0.532	0.529	0.531	0.537		0.503	0.501	0.494	0.507		0.525	0.502	0.507	0.514
								17	0.531	0.529	0.531	0.537		0.502	0.501	0.494	0.506		0.524	0.502	0.507	0.513
								18	0.531	0.528	0.53	0.536		0.503	0.501	0.494	0.506		0.524	0.501	0.507	0.513
								19	0.53	0.528	0.53	0.535		0.503	0.501	0.494	0.506		0.524	0.502	0.507	0.513
								20	0.529	0.527	0.529	0.535		0.502	0.501	0.494	0.506		0.524	0.501	0.507	0.513
								21	0.529	0.526	0.529	0.534		0.502	0.501	0.493	0.506		0.523	0.501	0.507	0.513
								22	0.528	0.526	0.528	0.534		0.502	0.501	0.493	0.506		0.524	0.501	0.507	0.513
								23	0.528	0.525	0.527	0.533		0.502	0.501	0.493	0.505		0.523	0.501	0.507	0.513
								24	0.527	0.525	0.527	0.533		0.502	0.501	0.493	0.505		0.523	0.501	0.507	0.513
								25	0.526	0.524	0.526	0.532		0.501	0.501	0.493	0.505		0.523	0.501	0.507	0.512
								26	0.526	0.524	0.526	0.532		0.501	0.501	0.493	0.505		0.523	0.501	0.507	0.513
								27	0.526	0.523	0.525	0.531		0.501	0.501	0.492	0.504		0.523	0.501	0.507	0.512
								28	0.525	0.523	0.525	0.531		0.501	0.501	0.492	0.504		0.523	0.501	0.506	0.512
								29	0.525	0.523	0.524	0.53		0.501	0.501	0.492	0.504		0.522	0.501	0.506	0.512
								30	0.524	0.522	0.524	0.53		0.501	0.5	0.492	0.503		0.522	0.501	0.506	0.512
								31	0.524	0.522	0.524	0.53		0.5	0.5	0.491	0.503		0.522	0.501	0.506	0.512
								32	0.524	0.522	0.523	0.53		0.5	0.5	0.491	0.503		0.522	0.5	0.505	0.511
								33	0.523	0.521	0.523	0.529		0.5	0.5	0.491	0.502		0.522	0.5	0.505	0.511
								34	0.523	0.521	0.522	0.529		0.5	0.5	0.491	0.502		0.522	0.5	0.505	0.511
								35	0.523	0.521	0.522	0.529		0.499	0.5	0.491	0.502		0.521	0.5	0.504	0.511
								36	0.522	0.521	0.522	0.528		0.499	0.499	0.49	0.501		0.521	0.5	0.504	0.511
								37	0.522	0.52	0.521	0.528		0.499	0.499	0.49	0.501		0.521	0.5	0.504	0.511
								38	0.522	0.52	0.521	0.528		0.499	0.499	0.49	0.501		0.521	0.499	0.504	0.511
								39	0.521	0.52	0.521	0.527		0.498	0.499	0.49	0.5		0.521	0.499	0.503	0.51
								40	0.521	0.519	0.52	0.527		0.498	0.498	0.489	0.5		0.521	0.499	0.503	0.51
								41	0.521	0.519	0.52	0.527		0.498	0.498	0.489	0.5		0.52	0.499	0.503	0.51
								42	0.52	0.519	0.52	0.526		0.498	0.498	0.489	0.499		0.52	0.499	0.502	0.51
								43	0.52	0.518	0.52	0.526		0.498	0.498	0.488	0.499		0.52	0.498	0.502	0.51
								44	0.52	0.518	0.519	0.526		0.497	0.497	0.488	0.499		0.52	0.498	0.502	0.51
								45	0.519	0.518	0.519	0.526		0.497	0.497	0.488	0.498		0.52	0.498	0.502	0.509
								46	0.519	0.517	0.519	0.525		0.497	0.497	0.488	0.498		0.519	0.498	0.501	0.509
								47	0.519	0.517	0.518	0.525		0.497	0.497	0.487	0.498		0.519	0.498	0.501	0.509
								48	0.519	0.517	0.518	0.524		0.496	0.496	0.487	0.497		0.519	0.497	0.501	0.509
								49	0.518	0.516	0.518	0.524		0.496	0.496	0.487	0.497		0.519	0.497	0.501	0.509
								50	0.518	0.516	0.517	0.524		0.496	0.496	0.487	0.497		0.519	0.497	0.501	0.509
								51	0.518	0.516	0.517	0.523		0.496	0.496	0.486	0.497		0.518	0.497	0.5	0.508
								52	0.517	0.515	0.517	0.523		0.495	0.495	0.486	0.496		0.518	0.496	0.5	0.508
								53	0.517	0.515	0.517	0.523		0.495	0.495	0.486	0.496		0.518	0.496	0.5	0.508
								54	0.517	0.515	0.516	0.522		0.495	0.495	0.486	0.496		0.518	0.496	0.5	0.508
								55	0.516	0.514	0.516	0.522		0.495	0.495	0.485	0.496		0.518	0.496	0.5	0.508
								56	0.516	0.514	0.515	0.521		0.494	0.494	0.485	0.495		0.517	0.496	0.5	0.508
								57	0.516	0.514	0.515	0.521		0.496	0.494	0.485	0.495		0.517	0.495	0.499	0.508
								58	0.515	0.514	0.515	0.521		0.495	0.494	0.484	0.495		0.517	0.495	0.499	0.507
								59	0.515	0.513	0.515	0.521		0.495	0.494	0.484	0.495		0.517	0.495	0.499	0.507
								60	0.515	0.513	0.514	0.52		0.495	0.494	0.484	0.494		0.517	0.495	0.499	0.507

## Sheet: MS intensities
Fig. 4a and 4d. MS Intensities of active site containing peptides carrying different oxidative modifications
Samples contain four independent treatments of one protein preparation with DTT or GSSG, respectively
	I	II	III	IV	I	II	III	IV
	Roxy9+DTT+NEM 1	Roxy9+DTT+NEM 2	Roxy9+DTT+NEM 3	Roxy9+DTT+NEM 4	Roxy9+GSSG+NEM 1	Roxy9+GSSG+NEM 2	Roxy9+GSSG+NEM 3	Roxy9+GSSG+NEM 4
_SSC(Cys-Cys)C(Glutathion)LC(Cys-Cys)YAVQILFR_		927500		994330	4.51262e+09	550725690	2660199380	1.74877e+09
_SSC(Cys-Cys)C(NEM)LC(Cys-Cys)YAVQILFR_	632690	986340	865460	1597270	54967600	4481700	32866600	18780400
_SSC(NEM)C(NEM)LC(NEM)YAVQILFR_	17032700	36365930	35495600	23466800	24858000	3133900	12238400	6020400
Samples contain three independent treatments of one protein preparation with DTT, GSH or GSSG, respectively
	I	II	III	I	II	III	I	II	III
	Grxc2+DTT+NEM 1	Grxc2+DTT+NEM 2	Grxc2+DTT+NEM 3	Grxc2+GSH+NEM 1	Grxc2+GSH+NEM 2	Grxc2+GSH+NEM 3	Grxc2+GSSG+NEM 1	Grxc2+GSSG+NEM 2	Grxc2+GSSG+NEM 3
_TYC(Glutathion)PYC(NEM)VR_	7233340	5047500	4185950	15561771300	2.07527e+10	19275083830	144561200	114261370	116284790
_TYC(NEM)PYC(NEM)VR_	36200349460	29224045280	1.83186e+10	1865765040	1478914040	1558357710	129434800	38548590	38291000
_TYC(Cys-Cys)PYC(Cys-Cys)VR_	35842000	86907000	23317000	375710000	805130000	213600000	799600000	1.0737e+09	556160000
Figure S13 MS Intensities of ROXY9 peptides with cysteines Cys49 and Cys61
Samples contain four independent treatments of one protein preparation with DTT or GSSG, respectively
	I	II	III	IV	I	II	III	IV
	Roxy9+DTT+NEM 1	Roxy9+DTT+NEM 2	Roxy9+DTT+NEM 3	Roxy9+DTT+NEM 4	Roxy9+GSSG+NEM 1	Roxy9+GSSG+NEM 2	Roxy9+GSSG+NEM 3	Roxy9+GSSG+NEM 4
_VQPTIHEIDNDPDC(Glutathion)R_	4059600	4774000	5585300	5142800	760165900	211269600	685244600	1.14806e+09
_VQPTIHEIDNDPDC(NEM)R_	563526600	85440320	918442480	702038950	957067140	162294600	65422690	535280170
_VQPTIHEIDNDPDC(Trioxidation (C))R_	13307000	15919000	15425000	17015000	14674000	6968300	14955000	16420000
	I	II	III	IV	I	II	III	IV
	Roxy9+DTT+NEM 1	Roxy9+DTT+NEM 2	Roxy9+DTT+NEM 3	Roxy9+DTT+NEM 4	Roxy9+GSSG+NEM 1	Roxy9+GSSG+NEM 2	Roxy9+GSSG+NEM 3	Roxy9+GSSG+NEM 4
_LGC(Dioxidation (C))STAVPAVFVGGK_	3811700	1828700			2061000			1534300
_LGC(Glutathion)STAVPAVFVGGK_					136840700	39588000	140100000	159570000
_LGC(NEM)STAVPAVFVGGK_	43770800	375900500	32896700	44119300	40687300	242354500	33165500	18310300
Figure S13 MS Intensities of GRXC2 peptides with Cys105
Samples contain three independent treatments of one protein preparation with DTT, GSH or GSSG, respectively
	I	II	III	I	II	III	I	II	III
	Grxc2+DTT+NEM 1	Grxc2+DTT+NEM 2	Grxc2+DTT+NEM 3	Grxc2+GSH+NEM 1	Grxc2+GSH+NEM 2	Grxc2+GSH+NEM 3	Grxc2+GSSG+NEM 1	Grxc2+GSSG+NEM 2	Grxc2+GSSG+NEM 3
_TVPNVFIGGNHIGGC(Glutathion)DATSNLHK_				36422200	47108000	63569000		17917600	2386800
_TVPNVFIGGNHIGGC(NEM)DATSNLHK_	3.81807e+09	4.2422e+09	3.83435e+09	5301742300	10235371200	12695031800	38480000	126930100	72130700
_TVPNVFIGGNHIGGC(Trioxidation (C))DATSNLHK_	79644000	69434000	70861500	62334800	82424000	87891300	11373000	31020000	19468000

## Sheet: CHP assay
Fig. S6
Data are displayed as mean and standard deviation of three independent measurements belonging to one protein preparation.
time (s)	GRXC2			ROXY9			CPYC			w/o GRX
	I	II	III	I	II	III	I	II	III	I	II	III
0	0	-0.000139	0	0	2.9e-05	0	0	5e-06	0	0	-8e-05	0
0.5	0.0002	-0.000178	7e-06	2e-05	-5.8e-05	2e-05	-6e-05	1.7e-05	-7.8e-05	9e-05	2.4e-05	1.5e-05
1	0.00026	-0.00026	-8e-05	0.00012	-0.000168	-2e-05	-2e-05	-4.7e-05	-0.000117	0.00021	5.2e-05	0.000112
1.5	0.0002	-0.000232	-9.6e-05	0.00014	-7.4e-05	-0.0001	-2e-05	5.7e-05	-4.2e-05	0.00032	4.9e-05	0.000215
2	0.00014	-0.000342	-3.4e-05	0.0002	3.3e-05	-9e-05	-8e-05	7e-05	-5.4e-05	0.00037	0.000102	0.000203
2.5	0.00031	-0.000472	-9.9e-05	0.00029	6.9e-05	-8e-05	0.00017	4.8e-05	-0.000105	0.00042	0.000121	0.000116
3	0.00039	-0.000439	-5.2e-05	0.0003	4.2e-05	-0.0001	0.00025	0.000192	-9.9e-05	0.00041	0.000189	8.7e-05
3.5	0.00035	-0.000358	-6e-05	0.00023	-8.3e-05	-0.0001	0.0003	0.000124	-0.000139	0.00044	0.000215	0.000199
4	0.00035	-0.000312	-0.000194	0.00021	-0.00012	-4e-05	0.00041	0.00013	-0.000148	0.00056	0.000343	0.000224
4.5	0.00044	-0.000417	-0.00029	0.00016	-0.000107	-7e-05	0.00039	9e-05	-8e-05	0.00058	0.000435	0.000179
5	0.00041	-0.00054	-0.000413	0.00017	-0.000187	-0.00014	0.00052	2.4e-05	-0.000143	0.00049	0.000473	5e-06
5.5	0.00042	-0.000608	-0.000409	0.00028	-0.000181	-6e-05	0.00072	3.2e-05	-0.000221	0.00058	0.000471	-5.8e-05
6	0.00038	-0.000672	-0.000406	0.00022	-0.000185	1e-05	0.00065	0.000111	-0.000185	0.00064	0.000505	-2.4e-05
6.5	0.0004	-0.000706	-0.00043	0.00027	-0.000194	-5e-05	0.00064	0.000138	-0.000269	0.00065	0.000625	-2.6e-05
7	0.00045	-0.000699	-0.000586	0.0004	-0.000237	-0.00021	0.00069	0.000193	-0.000254	0.00064	0.000803	4.6e-05
7.5	0.00041	-0.000776	-0.000635	0.00037	-0.000297	-0.00025	0.00079	0.000177	-0.000231	0.00062	0.000738	1e-06
8	0.00035	-0.000846	-0.00071	0.00042	-0.000192	-0.00033	0.00091	7.7e-05	-0.00025	0.00066	0.000678	-7.4e-05
8.5	0.00036	-0.000898	-0.000781	0.00041	-0.000153	-0.00022	0.00081	0.000124	-0.000291	0.00069	0.00081	-2.3e-05
9	0.00049	-0.000953	-0.000736	0.00035	-0.000235	-0.00011	0.00075	0.000179	-0.000368	0.0008	0.000903	9.8e-05
9.5	0.00059	-0.000922	-0.000768	0.00048	-0.000336	-0.00013	0.0009	0.000243	-0.000295	0.00085	0.000904	6.9e-05
10	0.00058	-0.001005	-0.000831	0.00053	-0.000334	-0.00019	0.00092	0.000183	-0.000282	0.00084	0.00103	3.7e-05
10.5	0.00063	-0.001002	-0.000862	0.00058	-0.000311	-0.0002	0.00094	0.000134	-0.000321	0.00086	0.001153	5.5e-05
11	0.00055	-0.001015	-0.000892	0.00061	-0.000346	-0.00022	0.001	0.000159	-0.000245	0.00097	0.001249	1e-05
11.5	0.00057	-0.001124	-0.001008	0.00054	-0.000205	-0.00024	0.00098	0.00015	-0.000325	0.00098	0.001391	9.3e-05
12	0.00063	-0.00123	-0.001105	0.00055	-0.000346	-0.00022	0.001	-6e-06	-0.000412	0.00087	0.001313	0.000228
12.5	0.00066	-0.001218	-0.00109	0.00055	-0.000349	-0.00026	0.00111	-2e-05	-0.000482	0.00092	0.001353	0.000216
13	0.00079	-0.001234	-0.000992	0.00044	-0.000384	-0.00033	0.00111	2.2e-05	-0.000546	0.00095	0.001461	0.000284
13.5	0.00084	-0.00131	-0.001024	0.0005	-0.000397	-0.00031	0.00122	7.2e-05	-0.000584	0.00094	0.001406	0.000301
14	0.00076	-0.001465	-0.001162	0.00063	-0.000347	-0.00024	0.00134	0.000158	-0.000536	0.0009	0.001498	0.000239
14.5	0.00065	-0.0014	-0.001187	0.00066	-0.00032	-0.00015	0.00145	0.000132	-0.000595	0.00099	0.0016	0.000177
15	0.00067	-0.001517	-0.001192	0.00061	-0.00041	-0.00023	0.00157	2.1e-05	-0.000529	0.00089	0.001708	6.8e-05
15.5	0.00074	-0.001755	-0.001266	0.00048	-0.000466	-0.00033	0.00142	6.2e-05	-0.000493	0.00075	0.00185	0.000126
16	0.00072	-0.001775	-0.001313	0.00057	-0.000413	-0.00034	0.00125	7.9e-05	-0.000515	0.00091	0.001976	0.000195
16.5	0.00071	-0.001649	-0.0014	0.00062	-0.000366	-0.00027	0.0015	3.7e-05	-0.000527	0.00104	0.001977	0.000214
17	0.00064	-0.001766	-0.001548	0.00073	-0.000347	-0.00034	0.00169	8.8e-05	-0.000565	0.00103	0.001907	0.000273
17.5	0.00066	-0.001984	-0.001545	0.00072	-0.000361	-0.00038	0.00165	4.8e-05	-0.00069	0.00106	0.002081	0.000255
18	0.00062	-0.00199	-0.001692	0.00068	-0.000398	-0.00058	0.00161	-2.5e-05	-0.000597	0.00118	0.002231	0.000266
18.5	0.00071	-0.001984	-0.001799	0.00064	-0.000417	-0.0007	0.00158	-3.1e-05	-0.000639	0.00115	0.002183	0.000268
19	0.00073	-0.001943	-0.001748	0.00075	-0.000511	-0.00058	0.00168	0	-0.000824	0.00094	0.002291	0.000193
19.5	0.00063	-0.00198	-0.001825	0.00078	-0.000557	-0.00041	0.00173	6e-05	-0.000814	0.00099	0.0024	8.4e-05
20	0.00076	-0.002172	-0.001891	0.00072	-0.000508	-0.00043	0.00174	2.4e-05	-0.00074	0.00103	0.002566	0.000137
20.5	0.00073	-0.002231	-0.00193	0.00059	-0.000621	-0.00046	0.00172	-1e-06	-0.000702	0.00111	0.002592	0.000117
21	0.00072	-0.002313	-0.00199	0.00053	-0.000769	-0.00046	0.00181	6.1e-05	-0.000749	0.0012	0.002613	0.000123
21.5	0.00078	-0.002341	-0.002055	0.00068	-0.000663	-0.00049	0.00194	9e-06	-0.000843	0.00125	0.002717	0.000138
22	0.00092	-0.002368	-0.002155	0.00075	-0.000655	-0.00063	0.00188	-9e-06	-0.000887	0.00118	0.002838	5.3e-05
22.5	0.00079	-0.00252	-0.002272	0.00075	-0.000662	-0.0007	0.00191	7.2e-05	-0.000785	0.00102	0.002848	-8.6e-05
23	0.00084	-0.002671	-0.002308	0.00084	-0.000668	-0.00065	0.002	-6e-06	-0.000811	0.00113	0.002936	-6e-05
23.5	0.00092	-0.002782	-0.00217	0.00088	-0.000729	-0.00068	0.00182	-5.8e-05	-0.00083	0.00103	0.00302	4.2e-05
24	0.00078	-0.002684	-0.002158	0.00066	-0.00075	-0.00074	0.0017	-3.6e-05	-0.000862	0.00091	0.003061	0.000122
24.5	0.00076	-0.002723	-0.002194	0.00062	-0.000616	-0.00074	0.00181	-0.000107	-0.000886	0.00103	0.003229	0.000122
25	0.0008	-0.002795	-0.002328	0.00086	-0.000641	-0.00079	0.00172	-9.5e-05	-0.001011	0.00096	0.003165	4.9e-05
25.5	0.00066	-0.002888	-0.002435	0.00086	-0.000791	-0.00077	0.00172	-6e-06	-0.001056	0.00094	0.003236	-1.6e-05
26	0.00069	-0.003098	-0.002465	0.00081	-0.000846	-0.0007	0.00182	5e-05	-0.001056	0.00123	0.00328	5.8e-05
26.5	0.0008	-0.003088	-0.002498	0.00083	-0.00092	-0.0008	0.00192	-0.00015	-0.001156	0.0012	0.00339	0.000215
27	0.00085	-0.003054	-0.00266	0.00078	-0.000898	-0.00087	0.002	-5.5e-05	-0.001132	0.00105	0.003487	0.000284
27.5	0.00088	-0.003179	-0.002751	0.00077	-0.000841	-0.00086	0.00207	2.6e-05	-0.001086	0.00119	0.003614	0.000312
28	0.00087	-0.003209	-0.00277	0.00079	-0.000898	-0.00083	0.00202	-0.000107	-0.001112	0.0012	0.003565	0.000265
28.5	0.00094	-0.003238	-0.002876	0.00089	-0.000852	-0.00087	0.00193	-0.000202	-0.001172	0.00099	0.003521	0.000284
29	0.00086	-0.003299	-0.002957	0.00096	-0.000845	-0.00096	0.00202	-0.000182	-0.001153	0.00093	0.003657	0.000213
29.5	0.00074	-0.003329	-0.00296	0.00086	-0.000959	-0.00103	0.00205	-0.000163	-0.001197	0.00091	0.003792	0.000236
30	0.00079	-0.003547	-0.003104	0.00077	-0.000991	-0.00106	0.00201	-0.00023	-0.001138	0.00092	0.003838	0.000318
30.5	0.00091	-0.003651	-0.003131	0.00083	-0.001013	-0.00107	0.00194	-0.00028	-0.001141	0.00097	0.003921	0.000174
31	0.00106	-0.003718	-0.003152	0.00086	-0.001009	-0.00098	0.00198	-0.000298	-0.001159	0.001	0.003957	6.2e-05
31.5	0.00088	-0.003736	-0.003198	0.00083	-0.001069	-0.00093	0.00212	-0.00032	-0.001185	0.00104	0.003994	-2.2e-05
32	0.00076	-0.003846	-0.00316	0.00082	-0.001047	-0.00102	0.00222	-0.00041	-0.001295	0.00094	0.004074	1e-06
32.5	0.00086	-0.003923	-0.00319	0.00074	-0.001095	-0.00111	0.00213	-0.000396	-0.001412	0.00085	0.004141	0.00011
33	0.00093	-0.004011	-0.003284	0.00074	-0.001194	-0.0011	0.00207	-0.000274	-0.001404	0.00088	0.004229	0.000159
33.5	0.00095	-0.004172	-0.003363	0.00082	-0.001165	-0.00119	0.00211	-0.000278	-0.001329	0.00082	0.004255	7e-05
34	0.00098	-0.004145	-0.003344	0.00078	-0.001173	-0.00125	0.00216	-0.00032	-0.001309	0.00079	0.004336	-0.000106
34.5	0.00098	-0.00419	-0.003414	0.00067	-0.001151	-0.0013	0.00218	-0.000277	-0.001361	0.00085	0.004368	-1.6e-05
35	0.0009	-0.00438	-0.003658	0.00069	-0.001076	-0.00139	0.00213	-0.000297	-0.001484	0.00091	0.004441	-9.9e-05
35.5	0.00091	-0.004432	-0.003749	0.00082	-0.001117	-0.00136	0.00219	-0.000373	-0.001473	0.00104	0.004444	-0.000236
36	0.00083	-0.004524	-0.003903	0.00079	-0.001182	-0.00135	0.00216	-0.000411	-0.001509	0.00101	0.004432	-0.000212
36.5	0.00086	-0.00474	-0.003909	0.0007	-0.001226	-0.00131	0.00217	-0.000378	-0.001576	0.00093	0.004532	-0.000277
37	0.00091	-0.004762	-0.003904	0.00063	-0.001316	-0.00125	0.00219	-0.000342	-0.001541	0.00081	0.004637	-0.000228
37.5	0.00077	-0.004792	-0.004002	0.00067	-0.001286	-0.00132	0.00213	-0.000429	-0.001572	0.00073	0.004624	-0.000278
38	0.00081	-0.004808	-0.003974	0.00065	-0.001217	-0.00139	0.00216	-0.00053	-0.001608	0.00071	0.004615	-0.000298
38.5	0.00092	-0.004833	-0.00401	0.00061	-0.001266	-0.00143	0.00208	-0.000465	-0.001579	0.00063	0.004682	-0.00031
39	0.00095	-0.004798	-0.004176	0.00062	-0.001286	-0.00154	0.00213	-0.000524	-0.001648	0.00058	0.004681	-0.00026
39.5	0.00092	-0.004896	-0.004244	0.00067	-0.001315	-0.00147	0.00228	-0.000546	-0.001774	0.00075	0.004804	-0.000254
40	0.00095	-0.005097	-0.00423	0.00069	-0.001341	-0.00149	0.00231	-0.00057	-0.001784	0.00067	0.004845	-0.000245
40.5	0.00104	-0.005153	-0.004299	0.00078	-0.001277	-0.00163	0.00207	-0.000458	-0.001885	0.00051	0.004858	-0.000374
41	0.00103	-0.005175	-0.004493	0.00082	-0.001333	-0.0016	0.00201	-0.000428	-0.001971	0.00058	0.004953	-0.00035
41.5	0.0009	-0.005307	-0.004667	0.00082	-0.001379	-0.00165	0.00207	-0.000481	-0.001797	0.0008	0.005119	-0.000246
42	0.00089	-0.005496	-0.004746	0.00056	-0.001389	-0.00173	0.00211	-0.000548	-0.001717	0.0008	0.005043	-0.000299
42.5	0.00095	-0.005568	-0.004898	0.00056	-0.001398	-0.0017	0.00221	-0.000652	-0.001836	0.00062	0.005038	-0.000369
43	0.00084	-0.005467	-0.004903	0.0007	-0.001579	-0.00173	0.00215	-0.000646	-0.001889	0.00064	0.00509	-0.000312
43.5	0.00079	-0.005502	-0.004843	0.0008	-0.001577	-0.00177	0.00202	-0.000632	-0.001986	0.00064	0.005189	-0.000336
44	0.00087	-0.005611	-0.004907	0.00079	-0.001494	-0.0018	0.00202	-0.000539	-0.002045	0.0006	0.005456	-0.000379
44.5	0.00094	-0.005803	-0.005114	0.00088	-0.001511	-0.00177	0.002	-0.000595	-0.002029	0.00062	0.005747	-0.000494
45	0.0009	-0.005937	-0.005181	0.00077	-0.001558	-0.00186	0.00196	-0.000675	-0.00207	0.00053	0.005787	-0.000551
45.5	0.00082	-0.006029	-0.005214	0.00066	-0.001611	-0.00192	0.00198	-0.000693	-0.002069	0.00053	0.005796	-0.00045
46	0.00077	-0.006108	-0.005265	0.00073	-0.001634	-0.00181	0.00199	-0.000698	-0.002064	0.0005	0.005896	-0.000436
46.5	0.00076	-0.006135	-0.005315	0.00066	-0.001654	-0.00199	0.00195	-0.000695	-0.001949	0.00047	0.005911	-0.000452
47	0.00069	-0.006197	-0.005316	0.00062	-0.001694	-0.00205	0.0019	-0.000667	-0.002005	0.00054	0.005993	-0.00047
47.5	0.00063	-0.006353	-0.005404	0.00069	-0.001696	-0.00204	0.00194	-0.000629	-0.002145	0.00055	0.006099	-0.000536
48	0.00072	-0.006399	-0.005566	0.00082	-0.001691	-0.00203	0.002	-0.000753	-0.002231	0.00046	0.005977	-0.000498
48.5	0.00058	-0.006508	-0.005583	0.0007	-0.001637	-0.00198	0.00194	-0.000805	-0.002202	0.00037	0.006006	-0.000461
49	0.00064	-0.006589	-0.005558	0.00058	-0.00163	-0.00213	0.00198	-0.000816	-0.002191	0.00033	0.006059	-0.000549
49.5	0.00074	-0.00668	-0.005629	0.00054	-0.001648	-0.00213	0.00199	-0.000789	-0.002268	0.00041	0.006079	-0.000605
50	0.00063	-0.006693	-0.00574	0.00063	-0.001727	-0.00216	0.00186	-0.000833	-0.002393	0.00036	0.006108	-0.000624
50.5	0.00066	-0.00681	-0.005843	0.00068	-0.001802	-0.00221	0.00195	-0.000841	-0.002421	0.00029	0.006116	-0.000597
51	0.00071	-0.006825	-0.006103	0.00054	-0.001849	-0.00226	0.00198	-0.000917	-0.002463	0.00029	0.006232	-0.000637
51.5	0.00066	-0.006836	-0.006157	0.00058	-0.001811	-0.00236	0.00196	-0.001088	-0.002506	0.00032	0.006159	-0.000665
52	0.00048	-0.007044	-0.006166	0.00065	-0.001872	-0.00231	0.00199	-0.001077	-0.002525	0.00022	0.006153	-0.000662
52.5	0.00042	-0.007183	-0.006282	0.00065	-0.001904	-0.00233	0.00197	-0.001005	-0.002578	0.0002	0.006184	-0.000686
53	0.00037	-0.007202	-0.006311	0.00052	-0.001844	-0.00235	0.00207	-0.000949	-0.002465	0.00018	0.006237	-0.000661
53.5	0.00054	-0.007256	-0.006465	0.00051	-0.001786	-0.00242	0.00198	-0.00102	-0.002467	0.00024	0.006284	-0.000615
54	0.00062	-0.007423	-0.006547	0.00056	-0.00183	-0.00239	0.00196	-0.001094	-0.002588	5e-05	0.006248	-0.000703
54.5	0.00055	-0.007518	-0.006633	0.0006	-0.00191	-0.00239	0.00199	-0.001109	-0.002737	-7e-05	0.006246	-0.000624
55	0.00043	-0.007541	-0.006664	0.0006	-0.001894	-0.00257	0.00193	-0.001107	-0.002781	7e-05	0.006203	-0.000576
55.5	0.00035	-0.007599	-0.006642	0.00051	-0.001921	-0.0026	0.00194	-0.001079	-0.002789	1e-05	0.006152	-0.000715
56	0.00032	-0.007737	-0.006721	0.00056	-0.002036	-0.00262	0.00207	-0.001145	-0.002834	-7e-05	0.006218	-0.000802
56.5	0.00028	-0.007949	-0.006868	0.00057	-0.002052	-0.00271	0.00204	-0.001253	-0.002781	-0.0001	0.006206	-0.000799
57	0.00044	-0.008003	-0.006918	0.00048	-0.002163	-0.00271	0.00169	-0.001273	-0.002817	-0.0001	0.006178	-0.000747
57.5	0.00028	-0.008001	-0.007051	0.00035	-0.002251	-0.0027	0.00175	-0.001216	-0.002846	5e-05	0.006201	-0.000812
58	0.00017	-0.008039	-0.007207	0.00034	-0.002284	-0.00272	0.00196	-0.001249	-0.002911	3e-05	0.006188	-0.000807
58.5	0.00027	-0.008258	-0.007155	0.00043	-0.002138	-0.00264	0.00181	-0.001343	-0.002945	-0.00012	0.006142	-0.000749
59	0.00039	-0.008418	-0.007252	0.00048	-0.00213	-0.00271	0.00174	-0.00144	-0.00285	-0.00019	0.006099	-0.000826
59.5	0.00034	-0.008443	-0.007395	0.00054	-0.002131	-0.0028	0.00182	-0.001345	-0.0029	-0.00018	0.00601	-0.000855
60	0.00029	-0.008514	-0.007404	0.00052	-0.002118	-0.00274	0.00182	-0.001355	-0.003094	-5e-05	0.006051	-0.000871
60.5	0.00019	-0.008598	-0.007487	0.00048	-0.002198	-0.00279	0.00183	-0.001367	-0.003031	-0.00012	0.006147	-0.00091
61	0.0002	-0.008621	-0.007619	0.00042	-0.002254	-0.00283	0.00196	-0.001341	-0.003041	-0.00024	0.006173	-0.000942
61.5	0.00025	-0.008761	-0.007711	0.00017	-0.002261	-0.0028	0.00191	-0.001358	-0.003161	-0.00011	0.006212	-0.000852
62	0.0001	-0.008968	-0.007783	0.00016	-0.002298	-0.00286	0.0017	-0.001456	-0.003165	-0.0002	0.006207	-0.000798
62.5	0.00016	-0.008973	-0.007924	0.00025	-0.002365	-0.00287	0.00176	-0.001547	-0.00312	-0.00026	0.00614	-0.000747
63	0.00016	-0.008886	-0.008075	0.00022	-0.002447	-0.00282	0.00187	-0.001615	-0.003096	-0.00023	0.006181	-0.000897
63.5	0.00011	-0.009073	-0.008054	0.00032	-0.002484	-0.00287	0.00181	-0.001551	-0.003184	-0.00028	0.006044	-0.001043
64	3e-05	-0.009281	-0.008066	0.00034	-0.002497	-0.00295	0.00173	-0.001496	-0.003186	-0.00034	0.006003	-0.000962
64.5	-2e-05	-0.009459	-0.008127	0.00026	-0.002557	-0.00309	0.0017	-0.00162	-0.003278	-0.00034	0.006093	-0.000855
65	8e-05	-0.009543	-0.008317	0.00019	-0.002527	-0.00323	0.00177	-0.00169	-0.003292	-0.00028	0.006191	-0.000846
65.5	2e-05	-0.009454	-0.008425	0.00017	-0.002492	-0.00323	0.00185	-0.001713	-0.003365	-0.00042	0.006108	-0.000958
66	5e-05	-0.0095	-0.008504	0.00018	-0.002597	-0.00335	0.0017	-0.001676	-0.003421	-0.00053	0.006038	-0.00107
66.5	-5e-05	-0.009606	-0.008548	0.00018	-0.002595	-0.00326	0.00162	-0.001718	-0.003487	-0.00052	0.006	-0.001087
67	-0.00017	-0.009708	-0.008548	0.00024	-0.002626	-0.0032	0.00161	-0.00171	-0.003538	-0.00061	0.00592	-0.00109
67.5	-0.00018	-0.009731	-0.008671	0.00036	-0.002672	-0.00338	0.0017	-0.001737	-0.003542	-0.00062	0.00599	-0.001019
68	-0.0002	-0.009842	-0.008946	0.00025	-0.002707	-0.00338	0.00186	-0.001811	-0.003535	-0.00054	0.005979	-0.001065
68.5	-0.00022	-0.010038	-0.008977	6e-05	-0.002731	-0.00339	0.00175	-0.001807	-0.003464	-0.00049	0.006057	-0.001034
69	-0.0003	-0.010158	-0.009043	4e-05	-0.002724	-0.00349	0.00167	-0.00188	-0.003649	-0.00059	0.006061	-0.001048
69.5	-0.00041	-0.01035	-0.009067	6e-05	-0.00269	-0.00353	0.00171	-0.001909	-0.003701	-0.00061	0.006008	-0.00119
70	-0.00042	-0.010395	-0.009126	-1e-05	-0.002773	-0.00351	0.00173	-0.001949	-0.00354	-0.00068	0.006047	-0.001134
70.5	-0.00052	-0.010486	-0.009313	0	-0.002846	-0.00357	0.00171	-0.001897	-0.003668	-0.00084	0.005978	-0.001156
71	-0.00054	-0.010547	-0.009325	7e-05	-0.002907	-0.00355	0.00173	-0.001847	-0.003743	-0.00083	0.00594	-0.00121
71.5	-0.00059	-0.010656	-0.009326	2e-05	-0.002863	-0.00359	0.0016	-0.001983	-0.003805	-0.00081	0.006034	-0.001246
72	-0.00066	-0.010749	-0.009408	-7e-05	-0.00282	-0.00368	0.00158	-0.001917	-0.003783	-0.00083	0.006003	-0.001309
72.5	-0.00068	-0.010756	-0.009518	-3e-05	-0.002896	-0.0037	0.00165	-0.00188	-0.003825	-0.00091	0.00587	-0.00125
73	-0.00068	-0.010887	-0.009574	-4e-05	-0.002838	-0.00382	0.00149	-0.001967	-0.003898	-0.00081	0.005887	-0.001252
73.5	-0.00063	-0.011117	-0.00964	4e-05	-0.002861	-0.00388	0.00135	-0.002005	-0.003873	-0.00071	0.005891	-0.001294
74	-0.00067	-0.011242	-0.009798	0	-0.002996	-0.00383	0.00147	-0.002027	-0.003967	-0.00082	0.005805	-0.001343
74.5	-0.00064	-0.011255	-0.009918	-9e-05	-0.00312	-0.00385	0.00162	-0.002062	-0.004088	-0.00094	0.005693	-0.001399
75	-0.0006	-0.01137	-0.010089	-0.0001	-0.003219	-0.00383	0.00153	-0.002152	-0.004106	-0.00092	0.005753	-0.001432
75.5	-0.00079	-0.011474	-0.010178	-1e-05	-0.003203	-0.00382	0.00139	-0.002285	-0.004192	-0.00101	0.005788	-0.001346
76	-0.00093	-0.011558	-0.010216	-5e-05	-0.003254	-0.00387	0.00146	-0.002292	-0.004193	-0.00102	0.005679	-0.001327
76.5	-0.00085	-0.011627	-0.010347	-0.0001	-0.003181	-0.00395	0.00151	-0.002135	-0.004143	-0.001	0.005648	-0.001283
77	-0.00083	-0.011817	-0.010479	-0.00012	-0.003157	-0.00405	0.00148	-0.00212	-0.00421	-0.00101	0.00571	-0.001214
77.5	-0.00093	-0.011893	-0.010576	-0.00015	-0.003257	-0.00401	0.00149	-0.002284	-0.004247	-0.00108	0.005592	-0.001335
78	-0.00105	-0.011988	-0.010617	-7e-05	-0.003251	-0.00396	0.00153	-0.002306	-0.004258	-0.00111	0.005525	-0.001376
78.5	-0.00111	-0.01204	-0.010649	-0.00014	-0.003418	-0.00405	0.00147	-0.002237	-0.004287	-0.0011	0.005593	-0.001395
79	-0.00111	-0.012099	-0.010787	-0.00025	-0.003499	-0.00413	0.00142	-0.002283	-0.004366	-0.00119	0.00568	-0.001489
79.5	-0.00112	-0.012093	-0.010818	-0.00025	-0.003388	-0.00419	0.00131	-0.002283	-0.004447	-0.00121	0.005512	-0.001459
80	-0.00128	-0.012172	-0.010935	-0.00012	-0.003376	-0.0042	0.0012	-0.002242	-0.004488	-0.0011	0.005327	-0.001536
80.5	-0.00133	-0.012304	-0.011028	-0.00025	-0.003391	-0.00423	0.00137	-0.002359	-0.004551	-0.00116	0.005521	-0.001483
81	-0.00141	-0.01243	-0.011068	-0.00046	-0.003492	-0.00427	0.00141	-0.002488	-0.00463	-0.00126	0.005588	-0.001592
81.5	-0.00146	-0.012571	-0.011139	-0.0004	-0.003482	-0.00447	0.00128	-0.002506	-0.004662	-0.00131	0.005484	-0.001616
82	-0.00147	-0.012607	-0.011201	-0.00037	-0.00359	-0.00446	0.00135	-0.00255	-0.004605	-0.00123	0.005451	-0.001544
82.5	-0.00145	-0.012699	-0.011265	-0.00039	-0.003684	-0.0044	0.0013	-0.002595	-0.004604	-0.00121	0.005464	-0.001475
83	-0.00139	-0.012853	-0.011497	-0.00041	-0.003557	-0.00441	0.00109	-0.002661	-0.004618	-0.00136	0.00549	-0.001549
83.5	-0.00141	-0.013082	-0.011653	-0.00039	-0.003646	-0.00447	0.00101	-0.002639	-0.004608	-0.00135	0.005456	-0.001623
84	-0.00149	-0.013189	-0.011712	-0.00048	-0.003694	-0.0046	0.00108	-0.002555	-0.004596	-0.00137	0.005325	-0.001655
84.5	-0.00162	-0.013283	-0.01169	-0.00054	-0.003717	-0.0047	0.00108	-0.002596	-0.004679	-0.00141	0.005348	-0.001699
85	-0.00161	-0.013418	-0.01185	-0.00054	-0.003792	-0.00469	0.00108	-0.002636	-0.004752	-0.00151	0.005391	-0.001809
85.5	-0.00157	-0.013472	-0.011985	-0.00062	-0.003747	-0.00472	0.00116	-0.002591	-0.004933	-0.00156	0.005473	-0.001839
86	-0.00167	-0.013504	-0.011973	-0.00065	-0.003794	-0.00476	0.00112	-0.002612	-0.004847	-0.00152	0.005424	-0.001818
86.5	-0.00174	-0.013552	-0.01217	-0.00067	-0.003807	-0.00482	0.00112	-0.002784	-0.004771	-0.00154	0.005299	-0.001757
87	-0.00181	-0.013649	-0.012309	-0.00077	-0.003794	-0.00485	0.0011	-0.002855	-0.004838	-0.00163	0.005252	-0.001766
87.5	-0.00191	-0.013661	-0.012325	-0.00077	-0.003888	-0.00484	0.00105	-0.002866	-0.004933	-0.00167	0.005167	-0.001774
88	-0.0019	-0.013901	-0.012372	-0.00065	-0.004003	-0.00494	0.00102	-0.002942	-0.005	-0.00174	0.00524	-0.001677
88.5	-0.00183	-0.013999	-0.012465	-0.00068	-0.004064	-0.00509	0.00097	-0.002948	-0.00499	-0.00186	0.005348	-0.001709
89	-0.00184	-0.013999	-0.012613	-0.0007	-0.004053	-0.00509	0.00086	-0.002892	-0.005035	-0.00182	0.005303	-0.001776
89.5	-0.00194	-0.014143	-0.01277	-0.00069	-0.003957	-0.00514	0.00092	-0.002963	-0.005015	-0.00179	0.005178	-0.001854
90	-0.00198	-0.014186	-0.012707	-0.00073	-0.003962	-0.0052	0.00093	-0.003094	-0.005142	-0.00187	0.005123	-0.001849
90.5	-0.002	-0.01432	-0.012828	-0.00082	-0.004135	-0.00515	0.00081	-0.003072	-0.005201	-0.00186	0.005091	-0.001957
91	-0.00201	-0.014438	-0.01302	-0.00099	-0.004181	-0.00505	0.00091	-0.003129	-0.005197	-0.00183	0.005071	-0.001948
91.5	-0.00213	-0.014557	-0.013103	-0.00116	-0.004184	-0.00513	0.00092	-0.003174	-0.005197	-0.00194	0.005032	-0.001936
92	-0.00226	-0.014659	-0.013066	-0.00107	-0.004221	-0.00529	0.00086	-0.003156	-0.005358	-0.00197	0.005016	-0.002006
92.5	-0.0024	-0.014611	-0.013094	-0.00088	-0.004246	-0.00534	0.00084	-0.003147	-0.005506	-0.00201	0.004957	-0.002034
93	-0.00239	-0.01478	-0.013279	-0.00091	-0.004299	-0.0054	0.00084	-0.00321	-0.005521	-0.00213	0.004958	-0.002084
93.5	-0.00229	-0.015017	-0.013446	-0.00099	-0.004291	-0.00543	0.0008	-0.00324	-0.005462	-0.00203	0.004959	-0.002077
94	-0.00227	-0.015038	-0.013596	-0.001	-0.004435	-0.00555	0.00078	-0.003216	-0.005327	-0.00196	0.00495	-0.002054
94.5	-0.00241	-0.015088	-0.013575	-0.00112	-0.0044	-0.00561	0.00071	-0.003377	-0.005369	-0.00193	0.004973	-0.002062
95	-0.00259	-0.015218	-0.013631	-0.00112	-0.004293	-0.00548	0.00062	-0.003437	-0.005492	-0.00188	0.004893	-0.002079
95.5	-0.00251	-0.015356	-0.013849	-0.00106	-0.004326	-0.0055	0.00064	-0.003453	-0.005577	-0.00199	0.004803	-0.002074
96	-0.0025	-0.015431	-0.01407	-0.00118	-0.004494	-0.0056	0.0006	-0.003377	-0.005639	-0.00207	0.004826	-0.002163
96.5	-0.00256	-0.015502	-0.014182	-0.00125	-0.004548	-0.00567	0.00061	-0.003336	-0.0057	-0.00221	0.004846	-0.002201
97	-0.00268	-0.015684	-0.014236	-0.00127	-0.004626	-0.00573	0.00067	-0.003471	-0.005776	-0.00232	0.004831	-0.002153
97.5	-0.00268	-0.015836	-0.0143	-0.00123	-0.004675	-0.00581	0.00062	-0.003615	-0.005797	-0.00231	0.004829	-0.002226
98	-0.00268	-0.015911	-0.014353	-0.00109	-0.004636	-0.00592	0.00063	-0.003645	-0.005712	-0.00224	0.004781	-0.002177
98.5	-0.00271	-0.015967	-0.01442	-0.00113	-0.004677	-0.00598	0.00059	-0.003524	-0.005822	-0.00242	0.004777	-0.002178
99	-0.00272	-0.01604	-0.014523	-0.00136	-0.004644	-0.00588	0.00054	-0.003575	-0.005958	-0.00239	0.004717	-0.002268
99.5	-0.00303	-0.016086	-0.014661	-0.00132	-0.004714	-0.00579	0.00053	-0.003648	-0.005937	-0.00229	0.004715	-0.002388
100	-0.00307	-0.016276	-0.014842	-0.00129	-0.004783	-0.00589	0.0005	-0.00363	-0.005975	-0.0024	0.004713	-0.002414
100.5	-0.00286	-0.016384	-0.014944	-0.00128	-0.004743	-0.00597	0.00038	-0.003663	-0.005954	-0.00253	0.004675	-0.002344
101	-0.00294	-0.016522	-0.015004	-0.0014	-0.004764	-0.00592	0.00031	-0.003744	-0.006041	-0.00269	0.004616	-0.002288
101.5	-0.00316	-0.016599	-0.015167	-0.00146	-0.004906	-0.00599	0.00018	-0.003861	-0.006034	-0.00274	0.004544	-0.002383
102	-0.00324	-0.01659	-0.015342	-0.00138	-0.004894	-0.00611	0.0002	-0.003906	-0.006006	-0.00267	0.004548	-0.002378
102.5	-0.00327	-0.016705	-0.015398	-0.00148	-0.004915	-0.0062	0.0003	-0.003925	-0.006102	-0.00264	0.004536	-0.002345
103	-0.00334	-0.01676	-0.015393	-0.00152	-0.004985	-0.0062	0.00039	-0.003892	-0.006096	-0.0028	0.004479	-0.00235
103.5	-0.00339	-0.016971	-0.015565	-0.00163	-0.004891	-0.00624	0.0004	-0.003918	-0.006043	-0.00286	0.004405	-0.002333
104	-0.00337	-0.017175	-0.015722	-0.00176	-0.005016	-0.00634	0.00038	-0.00403	-0.006124	-0.00286	0.004395	-0.002413
104.5	-0.00343	-0.017324	-0.015725	-0.00172	-0.005061	-0.00635	0.00029	-0.003982	-0.00629	-0.00293	0.00443	-0.002449
105	-0.0035	-0.017345	-0.015868	-0.00165	-0.005113	-0.00643	0.00013	-0.003907	-0.006375	-0.00285	0.00438	-0.00251
105.5	-0.00358	-0.017401	-0.015967	-0.00171	-0.00515	-0.00642	0.00012	-0.003991	-0.00643	-0.00271	0.004276	-0.002572
106	-0.00358	-0.017535	-0.016052	-0.0017	-0.005192	-0.00637	0.00013	-0.004093	-0.006419	-0.0027	0.004259	-0.002594
106.5	-0.00363	-0.017691	-0.016126	-0.0017	-0.0052	-0.00648	0.00013	-0.004109	-0.006519	-0.0027	0.004272	-0.002579
107	-0.00374	-0.01785	-0.0162	-0.00169	-0.005121	-0.0065	-3e-05	-0.00422	-0.006573	-0.00281	0.004195	-0.002612
107.5	-0.0038	-0.017856	-0.016322	-0.0017	-0.005246	-0.00648	-7e-05	-0.004301	-0.006608	-0.00293	0.004251	-0.002641
108	-0.00387	-0.017859	-0.016557	-0.00178	-0.005443	-0.00657	-5e-05	-0.004277	-0.006622	-0.00295	0.00425	-0.002764
108.5	-0.00387	-0.018015	-0.016639	-0.00194	-0.005503	-0.00667	8e-05	-0.004372	-0.00668	-0.00298	0.004065	-0.002788
109	-0.00388	-0.018221	-0.016606	-0.00198	-0.005441	-0.00661	6e-05	-0.004395	-0.006718	-0.00308	0.003998	-0.002774
109.5	-0.00402	-0.018351	-0.016692	-0.00188	-0.005447	-0.00663	-0.0001	-0.004318	-0.006716	-0.00305	0.004028	-0.002834
110	-0.00409	-0.018418	-0.016746	-0.00198	-0.005472	-0.00672	5e-05	-0.00446	-0.006699	-0.003	0.004017	-0.002859
110.5	-0.00413	-0.018436	-0.016743	-0.00193	-0.005595	-0.00683	3e-05	-0.004502	-0.006657	-0.00311	0.004086	-0.002833
111	-0.00417	-0.018504	-0.016978	-0.00193	-0.005637	-0.00682	-0.00011	-0.004381	-0.006668	-0.00314	0.00411	-0.002771
111.5	-0.0043	-0.018663	-0.017212	-0.00197	-0.00561	-0.0068	-8e-05	-0.004396	-0.006791	-0.00318	0.004004	-0.002891
112	-0.00436	-0.018786	-0.017222	-0.00203	-0.005587	-0.00687	-0.00016	-0.004524	-0.00684	-0.00337	0.003988	-0.002869
112.5	-0.00445	-0.018884	-0.017264	-0.00205	-0.005573	-0.0069	-0.00028	-0.004566	-0.006889	-0.00342	0.00393	-0.00288
113	-0.0044	-0.019003	-0.017308	-0.00213	-0.005665	-0.00683	-0.00031	-0.00464	-0.007015	-0.0033	0.003915	-0.002953
113.5	-0.00443	-0.019042	-0.017416	-0.00218	-0.005813	-0.0069	-0.00034	-0.004699	-0.006987	-0.00323	0.003947	-0.002997
114	-0.00459	-0.019172	-0.017641	-0.00208	-0.005842	-0.00701	-0.00028	-0.004781	-0.006899	-0.00328	0.003924	-0.003068
114.5	-0.00462	-0.019349	-0.017781	-0.00212	-0.005884	-0.007	-0.00027	-0.004759	-0.007003	-0.00333	0.003752	-0.00313
115	-0.00473	-0.019429	-0.017808	-0.00222	-0.005882	-0.00717	-0.00029	-0.004681	-0.007133	-0.0035	0.00362	-0.003088
115.5	-0.00477	-0.019496	-0.017919	-0.00235	-0.00587	-0.00725	-0.00032	-0.004734	-0.007226	-0.00342	0.003464	-0.003119
116	-0.00473	-0.019636	-0.018107	-0.00234	-0.005934	-0.0072	-0.00052	-0.004887	-0.007137	-0.00337	0.003469	-0.003186
116.5	-0.00478	-0.019761	-0.018217	-0.00223	-0.005973	-0.00711	-0.00055	-0.004808	-0.007191	-0.00345	0.003576	-0.003142
117	-0.00485	-0.019807	-0.018287	-0.00228	-0.005941	-0.00711	-0.00044	-0.004712	-0.007301	-0.00353	0.003464	-0.00318
117.5	-0.00494	-0.019962	-0.018432	-0.00238	-0.005959	-0.00726	-0.00041	-0.004867	-0.007293	-0.00358	0.003334	-0.003169
118	-0.00505	-0.020171	-0.018584	-0.00241	-0.006096	-0.00729	-0.00051	-0.005043	-0.007392	-0.00362	0.003415	-0.0032
118.5	-0.00509	-0.020305	-0.018593	-0.00249	-0.006223	-0.00732	-0.0005	-0.004982	-0.007537	-0.00368	0.003378	-0.003293
119	-0.00518	-0.020314	-0.018681	-0.00262	-0.006217	-0.00734	-0.00059	-0.005008	-0.007453	-0.00381	0.003369	-0.003219
119.5	-0.0052	-0.020273	-0.018838	-0.00259	-0.006303	-0.00742	-0.00067	-0.005187	-0.007414	-0.00378	0.003361	-0.003131
120	-0.00518	-0.020328	-0.01893	-0.00246	-0.006296	-0.00751	-0.00058	-0.005293	-0.007527	-0.00371	0.003286	-0.003212
120.5	-0.00524	-0.020563	-0.018991	-0.00244	-0.006298	-0.00761	-0.00062	-0.005313	-0.007689	-0.00382	0.003306	-0.003388
121	-0.00533	-0.02078	-0.019161	-0.0025	-0.006409	-0.00764	-0.00063	-0.005257	-0.007806	-0.00393	0.003274	-0.003398
121.5	-0.00552	-0.020917	-0.019307	-0.00266	-0.00648	-0.00762	-0.0006	-0.005332	-0.007827	-0.00396	0.003199	-0.003441
122	-0.00564	-0.021027	-0.019468	-0.00273	-0.00646	-0.00758	-0.00073	-0.005364	-0.00777	-0.00395	0.00316	-0.003396
122.5	-0.00564	-0.02114	-0.019638	-0.00275	-0.006463	-0.00769	-0.00086	-0.005401	-0.007636	-0.00402	0.00312	-0.003279
123	-0.00574	-0.021211	-0.019657	-0.00276	-0.006559	-0.00786	-0.00092	-0.00542	-0.007631	-0.00388	0.002979	-0.003437
123.5	-0.00575	-0.021355	-0.019718	-0.00274	-0.006687	-0.00798	-0.00099	-0.005497	-0.007848	-0.0039	0.002939	-0.003545
124	-0.00572	-0.021483	-0.019779	-0.00277	-0.006619	-0.00797	-0.00093	-0.005439	-0.007904	-0.00408	0.00305	-0.003555
124.5	-0.00577	-0.021483	-0.019813	-0.0027	-0.006527	-0.00793	-0.00085	-0.005409	-0.007894	-0.00396	0.002997	-0.003582
125	-0.00596	-0.021616	-0.019949	-0.00272	-0.006595	-0.00792	-0.00084	-0.005464	-0.00793	-0.00396	0.003002	-0.003624
125.5	-0.00599	-0.021817	-0.020084	-0.00288	-0.006658	-0.00796	-0.00092	-0.005564	-0.007886	-0.00418	0.002911	-0.00368
126	-0.00591	-0.021844	-0.020266	-0.00286	-0.006663	-0.00804	-0.001	-0.005564	-0.007914	-0.00429	0.002897	-0.003658
126.5	-0.00587	-0.021905	-0.020494	-0.00286	-0.006747	-0.00805	-0.00107	-0.005571	-0.008138	-0.00433	0.002902	-0.003665
127	-0.00597	-0.022005	-0.020532	-0.00287	-0.006775	-0.00805	-0.00103	-0.005701	-0.008314	-0.00438	0.002772	-0.003674
127.5	-0.00615	-0.022126	-0.020625	-0.00287	-0.006788	-0.00813	-0.00097	-0.005743	-0.008183	-0.00444	0.002676	-0.003728
128	-0.00617	-0.022219	-0.0208	-0.00287	-0.006859	-0.0082	-0.00099	-0.005833	-0.008165	-0.00442	0.002606	-0.003834
128.5	-0.00622	-0.022403	-0.020872	-0.003	-0.006873	-0.00826	-0.001	-0.005887	-0.008308	-0.00434	0.002638	-0.003785
129	-0.00641	-0.022516	-0.020897	-0.00311	-0.006939	-0.00829	-0.00098	-0.005794	-0.008302	-0.00441	0.002619	-0.00374
129.5	-0.0066	-0.022556	-0.021044	-0.00314	-0.007081	-0.00833	-0.00115	-0.005812	-0.008271	-0.00452	0.002532	-0.003799
130	-0.00656	-0.022587	-0.021299	-0.00315	-0.007133	-0.00835	-0.00126	-0.005835	-0.008349	-0.00447	0.002525	-0.003837
130.5	-0.00656	-0.022675	-0.021364	-0.00315	-0.00713	-0.00826	-0.00123	-0.005867	-0.008404	-0.00451	0.002526	-0.003793
131	-0.00669	-0.022834	-0.021449	-0.0032	-0.007091	-0.00833	-0.00129	-0.00593	-0.008523	-0.0046	0.002432	-0.003896
131.5	-0.00671	-0.023031	-0.02155	-0.00326	-0.007136	-0.00843	-0.00144	-0.005918	-0.00856	-0.00449	0.002433	-0.004056
132	-0.00676	-0.023147	-0.021766	-0.0032	-0.007308	-0.00842	-0.00144	-0.005987	-0.008432	-0.00456	0.002484	-0.003992
132.5	-0.0068	-0.023106	-0.021909	-0.0031	-0.007284	-0.00845	-0.00134	-0.006129	-0.008516	-0.00461	0.002425	-0.003902
133	-0.00692	-0.023202	-0.021991	-0.00327	-0.0073	-0.00865	-0.0014	-0.006191	-0.008583	-0.00463	0.002349	-0.003998
133.5	-0.00687	-0.023454	-0.022008	-0.00338	-0.00737	-0.00865	-0.00148	-0.006231	-0.00863	-0.00483	0.002341	-0.004215
134	-0.00692	-0.023516	-0.022012	-0.00334	-0.007391	-0.00865	-0.00152	-0.006262	-0.008726	-0.00492	0.002325	-0.004174
134.5	-0.0071	-0.023541	-0.022161	-0.00351	-0.0074	-0.00869	-0.00161	-0.006287	-0.008808	-0.00489	0.002124	-0.004086
135	-0.0072	-0.02369	-0.022237	-0.00346	-0.007506	-0.00884	-0.00161	-0.00623	-0.008802	-0.00485	0.002108	-0.004135
135.5	-0.00732	-0.023897	-0.022402	-0.0034	-0.007632	-0.00901	-0.00154	-0.006332	-0.008741	-0.00493	0.002166	-0.004199
136	-0.00733	-0.023953	-0.022577	-0.00346	-0.007608	-0.00908	-0.00153	-0.006502	-0.008839	-0.00495	0.002169	-0.004184
136.5	-0.00728	-0.023967	-0.022774	-0.00353	-0.007591	-0.00908	-0.00152	-0.006489	-0.008932	-0.00488	0.002052	-0.004278
137	-0.00743	-0.024152	-0.022905	-0.00361	-0.007641	-0.00905	-0.00165	-0.006432	-0.008914	-0.00487	0.001939	-0.004296
137.5	-0.0076	-0.024268	-0.022953	-0.00364	-0.007628	-0.00911	-0.00167	-0.006473	-0.008937	-0.00497	0.001891	-0.004263
138	-0.00765	-0.024339	-0.023047	-0.00364	-0.007642	-0.00922	-0.00153	-0.006518	-0.008947	-0.00502	0.001946	-0.004322
138.5	-0.00763	-0.024411	-0.023081	-0.00366	-0.007802	-0.00923	-0.00162	-0.00667	-0.009112	-0.00504	0.00201	-0.004392
139	-0.00765	-0.024409	-0.023215	-0.00363	-0.007803	-0.00916	-0.00172	-0.006771	-0.009192	-0.00509	0.001988	-0.004456
139.5	-0.00767	-0.024558	-0.023352	-0.00366	-0.007786	-0.00921	-0.00186	-0.006809	-0.00919	-0.00513	0.001852	-0.004481
140	-0.00777	-0.024693	-0.023523	-0.00385	-0.00788	-0.00934	-0.00198	-0.006805	-0.009192	-0.00517	0.001833	-0.004517
140.5	-0.00785	-0.024853	-0.023838	-0.00386	-0.007911	-0.00937	-0.00189	-0.006809	-0.009091	-0.00525	0.001894	-0.004525
141	-0.00794	-0.024934	-0.023866	-0.00388	-0.007904	-0.00939	-0.00188	-0.006754	-0.009129	-0.00526	0.001864	-0.004466
141.5	-0.00795	-0.025086	-0.02384	-0.00399	-0.007943	-0.00936	-0.0019	-0.006681	-0.009244	-0.00539	0.001873	-0.004508
142	-0.00804	-0.025281	-0.023982	-0.00392	-0.008041	-0.00937	-0.00201	-0.00672	-0.009383	-0.00538	0.00181	-0.004544
142.5	-0.00816	-0.025399	-0.024192	-0.00386	-0.007991	-0.00947	-0.00212	-0.006842	-0.009422	-0.00548	0.001706	-0.004553
143	-0.0083	-0.025541	-0.024281	-0.004	-0.008017	-0.00963	-0.00207	-0.006954	-0.009496	-0.00562	0.001693	-0.004589
143.5	-0.00833	-0.02562	-0.024374	-0.00414	-0.008149	-0.00966	-0.00206	-0.007084	-0.009524	-0.00556	0.001614	-0.004568
144	-0.00829	-0.02579	-0.024518	-0.00412	-0.008201	-0.00961	-0.00211	-0.007171	-0.009614	-0.00544	0.001552	-0.004582
144.5	-0.00844	-0.02582	-0.02456	-0.00408	-0.008206	-0.00967	-0.00216	-0.007128	-0.009621	-0.00542	0.001546	-0.004699
145	-0.0085	-0.025849	-0.024638	-0.00418	-0.008245	-0.00974	-0.00236	-0.00714	-0.0096	-0.00548	0.001451	-0.004805
145.5	-0.00843	-0.025911	-0.024742	-0.00427	-0.008301	-0.00978	-0.00241	-0.007135	-0.009592	-0.00562	0.001384	-0.004754
146	-0.00857	-0.026057	-0.02485	-0.00421	-0.008355	-0.00985	-0.00238	-0.00715	-0.009621	-0.00569	0.001388	-0.004753
146.5	-0.00868	-0.02616	-0.025012	-0.00416	-0.008443	-0.00991	-0.00234	-0.007274	-0.009744	-0.00565	0.001338	-0.004701
147	-0.00873	-0.026266	-0.025144	-0.00414	-0.008414	-0.00997	-0.00248	-0.007331	-0.009905	-0.00566	0.001341	-0.004746
147.5	-0.00886	-0.02648	-0.025178	-0.00423	-0.008484	-0.00995	-0.00255	-0.007351	-0.009945	-0.00573	0.001324	-0.004916
148	-0.00904	-0.026613	-0.02524	-0.00437	-0.008597	-0.01001	-0.0026	-0.007302	-0.009917	-0.00569	0.00119	-0.004832
148.5	-0.00911	-0.026587	-0.025321	-0.00441	-0.008771	-0.01014	-0.0026	-0.007282	-0.00993	-0.00568	0.001216	-0.004984
149	-0.00918	-0.026754	-0.025538	-0.00449	-0.008727	-0.01021	-0.00257	-0.007431	-0.00999	-0.00574	0.001243	-0.005122
149.5	-0.00923	-0.026948	-0.025708	-0.00467	-0.008705	-0.0102	-0.00267	-0.007519	-0.009982	-0.00582	0.001138	-0.005037
150	-0.00945	-0.02701	-0.025828	-0.00468	-0.00882	-0.01015	-0.00271	-0.007475	-0.010046	-0.00595	0.001086	-0.005028
150.5	-0.00956	-0.027163	-0.025946	-0.00468	-0.008766	-0.01022	-0.00263	-0.007583	-0.01013	-0.00605	0.001157	-0.005168
151	-0.00948	-0.027277	-0.026025	-0.00468	-0.008763	-0.01032	-0.00267	-0.007651	-0.010151	-0.00595	0.001143	-0.005262
151.5	-0.00947	-0.027251	-0.026176	-0.00473	-0.00888	-0.01026	-0.00285	-0.007601	-0.01024	-0.00592	0.001062	-0.00514
152	-0.00956	-0.027332	-0.026274	-0.00465	-0.008829	-0.01042	-0.00282	-0.007704	-0.010261	-0.0061	0.001028	-0.005121
152.5	-0.00962	-0.027451	-0.026387	-0.00463	-0.008818	-0.01058	-0.00272	-0.007765	-0.010216	-0.00609	0.0009	-0.005249
153	-0.00961	-0.027539	-0.026639	-0.00465	-0.008976	-0.01062	-0.0028	-0.007781	-0.010268	-0.00615	0.000741	-0.005246
153.5	-0.00957	-0.027635	-0.026715	-0.00467	-0.009121	-0.01066	-0.00289	-0.007891	-0.010435	-0.00615	0.000763	-0.005246
154	-0.00972	-0.027732	-0.026683	-0.00471	-0.009104	-0.01073	-0.00286	-0.007969	-0.010384	-0.00612	0.000727	-0.005292
154.5	-0.00985	-0.027859	-0.026805	-0.00465	-0.009127	-0.01082	-0.00274	-0.00794	-0.010355	-0.0062	0.000661	-0.005324
155	-0.00984	-0.028037	-0.026942	-0.00486	-0.009155	-0.01085	-0.00287	-0.007992	-0.010351	-0.00623	0.000655	-0.005389
155.5	-0.01007	-0.028201	-0.027145	-0.00494	-0.009333	-0.0109	-0.00303	-0.008042	-0.010457	-0.00636	0.000644	-0.00546
156	-0.01023	-0.028302	-0.02732	-0.00497	-0.009358	-0.01088	-0.00302	-0.008095	-0.010494	-0.00632	0.000574	-0.005517
156.5	-0.0102	-0.028317	-0.027425	-0.00503	-0.009219	-0.01095	-0.00308	-0.00814	-0.010523	-0.00641	0.000487	-0.005515
157	-0.01029	-0.028437	-0.027551	-0.00499	-0.009274	-0.01101	-0.00312	-0.008025	-0.010717	-0.00652	0.000394	-0.005539
157.5	-0.01041	-0.028511	-0.027702	-0.00508	-0.009435	-0.01093	-0.0031	-0.00809	-0.010734	-0.00649	0.000382	-0.005509
158	-0.01038	-0.028614	-0.027786	-0.00521	-0.009512	-0.011	-0.00321	-0.008137	-0.01049	-0.0065	0.000461	-0.005601
158.5	-0.01039	-0.028725	-0.02795	-0.00526	-0.009593	-0.01109	-0.0032	-0.008252	-0.010565	-0.00662	0.000482	-0.005719
159	-0.01049	-0.028925	-0.028073	-0.00517	-0.00964	-0.01114	-0.00324	-0.008372	-0.01079	-0.00676	0.000312	-0.005716
159.5	-0.01067	-0.029092	-0.028186	-0.00514	-0.009648	-0.01121	-0.00337	-0.008375	-0.010897	-0.00678	0.000339	-0.005747
160	-0.01081	-0.029156	-0.028288	-0.00509	-0.009716	-0.01125	-0.00345	-0.00833	-0.010832	-0.00673	0.00038	-0.005751
160.5	-0.0108	-0.029133	-0.028362	-0.00528	-0.009742	-0.01135	-0.00344	-0.008267	-0.010849	-0.00675	0.000301	-0.005811
161	-0.01082	-0.029255	-0.028385	-0.00547	-0.009717	-0.01146	-0.0036	-0.008336	-0.010975	-0.00682	0.000223	-0.005844
161.5	-0.01088	-0.029461	-0.028433	-0.00549	-0.009788	-0.01152	-0.00371	-0.008398	-0.010917	-0.00703	0.000197	-0.005939
162	-0.01099	-0.029617	-0.028624	-0.00548	-0.009793	-0.01163	-0.00363	-0.008509	-0.01094	-0.0071	0.000178	-0.005975
162.5	-0.01101	-0.029739	-0.028889	-0.00548	-0.009703	-0.0116	-0.00358	-0.008573	-0.01092	-0.00707	3.4e-05	-0.005969
163	-0.01114	-0.029837	-0.029018	-0.00548	-0.009841	-0.01166	-0.00359	-0.008494	-0.011013	-0.00702	-5.6e-05	-0.005938
163.5	-0.01129	-0.029925	-0.029115	-0.00555	-0.009964	-0.01178	-0.00364	-0.008653	-0.011109	-0.00703	-7e-05	-0.006009
164	-0.01135	-0.030046	-0.029219	-0.00559	-0.009969	-0.0118	-0.00357	-0.008775	-0.011173	-0.00703	5.8e-05	-0.006127
164.5	-0.01135	-0.030119	-0.029272	-0.00549	-0.010068	-0.0117	-0.00374	-0.008808	-0.011126	-0.00703	-6.3e-05	-0.00608
165	-0.01151	-0.030233	-0.029428	-0.0056	-0.010075	-0.01169	-0.00373	-0.008799	-0.011136	-0.00716	-0.000143	-0.006141
165.5	-0.01156	-0.030317	-0.029683	-0.00566	-0.010085	-0.01182	-0.00373	-0.008908	-0.011262	-0.00719	-0.00012	-0.006253
166	-0.01164	-0.030448	-0.029758	-0.00552	-0.010145	-0.01186	-0.0038	-0.009017	-0.011367	-0.00718	-0.000176	-0.006169
166.5	-0.01161	-0.030553	-0.02989	-0.00562	-0.010264	-0.01184	-0.00386	-0.008973	-0.011385	-0.0072	-0.000284	-0.006166
167	-0.0117	-0.03065	-0.02995	-0.00564	-0.010312	-0.01183	-0.00394	-0.009013	-0.011428	-0.00718	-0.000208	-0.006257
167.5	-0.01189	-0.03074	-0.030068	-0.00567	-0.010309	-0.01188	-0.00405	-0.009029	-0.011487	-0.00728	-0.00027	-0.006278
168	-0.01187	-0.030885	-0.030202	-0.00572	-0.010226	-0.01184	-0.00397	-0.009044	-0.011454	-0.00735	-0.000391	-0.006304
168.5	-0.01188	-0.03103	-0.030293	-0.00573	-0.010284	-0.01187	-0.00401	-0.00912	-0.011452	-0.00738	-0.000396	-0.00633
169	-0.01197	-0.031157	-0.030406	-0.00595	-0.010338	-0.01207	-0.00402	-0.009102	-0.01151	-0.00749	-0.000483	-0.006288
169.5	-0.01207	-0.031338	-0.030528	-0.00608	-0.010457	-0.01213	-0.00412	-0.009189	-0.011509	-0.00747	-0.000545	-0.006385
170	-0.01217	-0.031401	-0.03062	-0.00598	-0.010471	-0.0122	-0.00424	-0.009274	-0.011542	-0.00747	-0.000582	-0.006537
170.5	-0.01232	-0.031502	-0.030686	-0.00605	-0.010464	-0.01222	-0.00426	-0.009385	-0.011651	-0.00751	-0.000576	-0.006636
171	-0.01239	-0.03159	-0.030813	-0.00606	-0.010513	-0.01226	-0.00435	-0.009462	-0.011729	-0.00764	-0.00057	-0.006608
171.5	-0.01244	-0.031722	-0.031037	-0.00617	-0.010571	-0.01229	-0.00441	-0.009416	-0.011831	-0.00765	-0.000698	-0.006577
172	-0.01244	-0.031764	-0.031112	-0.00626	-0.010657	-0.01222	-0.0044	-0.009435	-0.011858	-0.00755	-0.000793	-0.006498
172.5	-0.01247	-0.031899	-0.031266	-0.00629	-0.010727	-0.01231	-0.00439	-0.009444	-0.011842	-0.00761	-0.000736	-0.006476
173	-0.01271	-0.032032	-0.031503	-0.00632	-0.01072	-0.01257	-0.00442	-0.009497	-0.01194	-0.00777	-0.000782	-0.006563
173.5	-0.01287	-0.032147	-0.031556	-0.0063	-0.010797	-0.0126	-0.0044	-0.009543	-0.011898	-0.00778	-0.000804	-0.00664
174	-0.01286	-0.0323	-0.031591	-0.00635	-0.01087	-0.01258	-0.00442	-0.009602	-0.01193	-0.00775	-0.000886	-0.006756
174.5	-0.01287	-0.032352	-0.031685	-0.0063	-0.010953	-0.01268	-0.00443	-0.009576	-0.012073	-0.00788	-0.000921	-0.006652
175	-0.01294	-0.032442	-0.031873	-0.00628	-0.011005	-0.01272	-0.00441	-0.009645	-0.012041	-0.00788	-0.000973	-0.006699
175.5	-0.01306	-0.03262	-0.032007	-0.00643	-0.011089	-0.01268	-0.00447	-0.009763	-0.012075	-0.00791	-0.000968	-0.006789
176	-0.01322	-0.032822	-0.031971	-0.00657	-0.011012	-0.01257	-0.00453	-0.009775	-0.012193	-0.0081	-0.001076	-0.006852
176.5	-0.01338	-0.032847	-0.03222	-0.00645	-0.011066	-0.01268	-0.00458	-0.009819	-0.012175	-0.00798	-0.001149	-0.006834
177	-0.01348	-0.032969	-0.032421	-0.00646	-0.01114	-0.01286	-0.00466	-0.009807	-0.01228	-0.00807	-0.001128	-0.006899
177.5	-0.01345	-0.033076	-0.032555	-0.00667	-0.01119	-0.01294	-0.00468	-0.009891	-0.012281	-0.00816	-0.001158	-0.007054
178	-0.01338	-0.033227	-0.032637	-0.00668	-0.011254	-0.01292	-0.00463	-0.009934	-0.012152	-0.00813	-0.001211	-0.007104
178.5	-0.01336	-0.033322	-0.032708	-0.00674	-0.011299	-0.01291	-0.00476	-0.009954	-0.012177	-0.00816	-0.001219	-0.007108
179	-0.01347	-0.03335	-0.032889	-0.00677	-0.011259	-0.01294	-0.00489	-0.010023	-0.012257	-0.00826	-0.001206	-0.007123
179.5	-0.01366	-0.033579	-0.033049	-0.00668	-0.011371	-0.01304	-0.00488	-0.01022	-0.01237	-0.00832	-0.001253	-0.007161
180	-0.01383	-0.033655	-0.033149	-0.00675	-0.011533	-0.01316	-0.00485	-0.010187	-0.012476	-0.00832	-0.001425	-0.007146
180.5	-0.01396	-0.033751	-0.033158	-0.00676	-0.011452	-0.01322	-0.00492	-0.010198	-0.01254	-0.00823	-0.001507	-0.007127
181	-0.014	-0.033888	-0.033334	-0.00676	-0.011483	-0.01321	-0.00492	-0.010197	-0.012556	-0.00826	-0.001529	-0.007271
181.5	-0.01408	-0.033965	-0.033536	-0.00683	-0.011578	-0.01323	-0.00503	-0.010194	-0.012646	-0.00835	-0.001551	-0.007342
182	-0.01405	-0.034054	-0.033628	-0.0069	-0.011612	-0.01318	-0.00518	-0.010323	-0.012687	-0.00838	-0.001518	-0.007335
182.5	-0.01415	-0.034162	-0.033659	-0.00704	-0.01162	-0.01331	-0.00525	-0.010373	-0.012716	-0.00841	-0.001485	-0.007324
183	-0.01433	-0.034179	-0.033795	-0.00701	-0.011645	-0.01341	-0.00529	-0.010391	-0.01274	-0.00848	-0.001488	-0.007374
183.5	-0.01427	-0.034297	-0.03395	-0.0069	-0.011776	-0.01348	-0.00531	-0.010377	-0.012901	-0.00858	-0.00155	-0.007515
184	-0.01434	-0.034406	-0.034099	-0.00686	-0.011731	-0.01351	-0.00532	-0.0104	-0.012928	-0.00874	-0.001761	-0.007583
184.5	-0.01448	-0.034602	-0.03424	-0.00691	-0.011822	-0.01348	-0.00538	-0.010487	-0.012961	-0.00871	-0.001768	-0.007497
185	-0.0147	-0.034798	-0.034444	-0.00694	-0.011914	-0.01358	-0.00535	-0.010534	-0.01297	-0.00876	-0.001772	-0.007487
185.5	-0.01482	-0.034837	-0.03455	-0.00694	-0.01185	-0.0137	-0.00527	-0.010627	-0.013005	-0.00883	-0.001843	-0.007638
186	-0.01486	-0.034871	-0.034574	-0.00718	-0.011877	-0.0137	-0.00549	-0.010639	-0.013071	-0.00873	-0.001878	-0.007663
186.5	-0.0149	-0.034901	-0.034674	-0.00728	-0.011919	-0.0138	-0.00559	-0.010609	-0.013009	-0.00877	-0.001814	-0.007627
187	-0.01492	-0.035053	-0.034924	-0.00741	-0.011994	-0.01392	-0.00567	-0.010716	-0.013007	-0.00888	-0.001931	-0.007499
187.5	-0.01503	-0.035208	-0.035136	-0.00743	-0.011989	-0.01389	-0.00568	-0.010756	-0.013093	-0.00898	-0.002003	-0.007578
188	-0.015	-0.035406	-0.035171	-0.00725	-0.012104	-0.0139	-0.00551	-0.010797	-0.013181	-0.00907	-0.001989	-0.007702
188.5	-0.01512	-0.035447	-0.035307	-0.00726	-0.012272	-0.01385	-0.00552	-0.010872	-0.013204	-0.00917	-0.001968	-0.007666
189	-0.01522	-0.035585	-0.03545	-0.0074	-0.012192	-0.01389	-0.00567	-0.011003	-0.013306	-0.00918	-0.001994	-0.007771
189.5	-0.01526	-0.035751	-0.035542	-0.00754	-0.012041	-0.01404	-0.00591	-0.011066	-0.013424	-0.00912	-0.002041	-0.007788
190	-0.01529	-0.035767	-0.035689	-0.00756	-0.012152	-0.01404	-0.00594	-0.01106	-0.013447	-0.00919	-0.002043	-0.007833
190.5	-0.01528	-0.035943	-0.035874	-0.00752	-0.012294	-0.01409	-0.00582	-0.011024	-0.013451	-0.0091	-0.002138	-0.007922
191	-0.01532	-0.035918	-0.036026	-0.00762	-0.012304	-0.01426	-0.00583	-0.011047	-0.013561	-0.0091	-0.00223	-0.007953
191.5	-0.01547	-0.035987	-0.036101	-0.00755	-0.012303	-0.01425	-0.00594	-0.011124	-0.013567	-0.00924	-0.002224	-0.007965
192	-0.01563	-0.036058	-0.036278	-0.00763	-0.012297	-0.01435	-0.00592	-0.011184	-0.013559	-0.00933	-0.002242	-0.00803
192.5	-0.01566	-0.036284	-0.036382	-0.00773	-0.012473	-0.01426	-0.006	-0.011213	-0.013597	-0.00922	-0.002325	-0.008048
193	-0.01572	-0.036474	-0.036419	-0.00774	-0.012702	-0.01419	-0.00608	-0.011325	-0.013685	-0.0093	-0.002397	-0.008113
193.5	-0.01584	-0.036486	-0.036614	-0.00795	-0.012764	-0.01433	-0.00622	-0.011479	-0.013723	-0.00962	-0.002463	-0.008163
194	-0.01595	-0.036547	-0.036658	-0.00795	-0.012828	-0.01432	-0.0062	-0.011471	-0.013693	-0.00962	-0.002472	-0.008229
194.5	-0.01601	-0.036602	-0.036704	-0.00791	-0.0128	-0.01446	-0.00611	-0.011394	-0.013818	-0.00945	-0.002582	-0.008379
195	-0.01608	-0.036795	-0.036842	-0.00808	-0.012697	-0.0145	-0.00616	-0.011367	-0.013857	-0.00952	-0.002578	-0.008431
195.5	-0.01616	-0.036974	-0.037067	-0.00803	-0.012814	-0.01453	-0.00633	-0.01141	-0.013959	-0.00947	-0.002554	-0.00852
196	-0.01625	-0.037059	-0.037228	-0.00793	-0.012887	-0.01461	-0.00628	-0.011564	-0.013956	-0.00949	-0.002599	-0.008513
196.5	-0.01647	-0.037163	-0.037277	-0.00811	-0.012856	-0.01477	-0.0062	-0.011617	-0.013985	-0.00969	-0.002682	-0.008492
197	-0.01651	-0.037309	-0.037389	-0.00827	-0.012951	-0.01483	-0.00637	-0.011608	-0.014065	-0.00975	-0.002775	-0.008554
197.5	-0.01656	-0.037347	-0.03756	-0.00825	-0.012972	-0.01496	-0.00645	-0.011798	-0.014034	-0.00974	-0.002774	-0.008476
198	-0.01668	-0.037525	-0.037708	-0.00823	-0.013039	-0.01493	-0.0065	-0.011782	-0.01412	-0.00981	-0.002889	-0.008391
198.5	-0.01679	-0.03773	-0.037798	-0.00826	-0.013087	-0.01497	-0.00649	-0.011798	-0.01418	-0.00986	-0.002934	-0.008493
199	-0.01678	-0.037812	-0.037901	-0.00831	-0.01312	-0.01515	-0.00649	-0.011912	-0.014276	-0.00991	-0.002843	-0.008689
199.5	-0.01696	-0.037958	-0.038042	-0.00841	-0.013088	-0.01514	-0.00652	-0.011924	-0.014311	-0.00985	-0.002936	-0.00869
200	-0.017	-0.038068	-0.038256	-0.00852	-0.01314	-0.0152	-0.00655	-0.012008	-0.014308	-0.0099	-0.003107	-0.008694
200.5	-0.01701	-0.038244	-0.038431	-0.0084	-0.013172	-0.01525	-0.00657	-0.012005	-0.014416	-0.00991	-0.003198	-0.00873
201	-0.01718	-0.038358	-0.038531	-0.00834	-0.013269	-0.01533	-0.00664	-0.01199	-0.014383	-0.01005	-0.003223	-0.00875
201.5	-0.01716	-0.038459	-0.038606	-0.00836	-0.01334	-0.0154	-0.00663	-0.012122	-0.014521	-0.01015	-0.003242	-0.008759
202	-0.0173	-0.038347	-0.038735	-0.00837	-0.013427	-0.01531	-0.00666	-0.01225	-0.014626	-0.0101	-0.003295	-0.008751
202.5	-0.01742	-0.038474	-0.03883	-0.00843	-0.013458	-0.01525	-0.00689	-0.012182	-0.014615	-0.01008	-0.003321	-0.008798
203	-0.0174	-0.038657	-0.038918	-0.0085	-0.013411	-0.01542	-0.00696	-0.012185	-0.014654	-0.01015	-0.003233	-0.008902
203.5	-0.01747	-0.038782	-0.039066	-0.00853	-0.013453	-0.01544	-0.00697	-0.012307	-0.014693	-0.01034	-0.00319	-0.008985
204	-0.01767	-0.039037	-0.039192	-0.00879	-0.013578	-0.01548	-0.00698	-0.012325	-0.014813	-0.01034	-0.003297	-0.008991
204.5	-0.01778	-0.039162	-0.039344	-0.00874	-0.013671	-0.01563	-0.00697	-0.012307	-0.014873	-0.01039	-0.003382	-0.009044
205	-0.01774	-0.03917	-0.039517	-0.00871	-0.013786	-0.01553	-0.00698	-0.012294	-0.014881	-0.01049	-0.003497	-0.009052
205.5	-0.01785	-0.039275	-0.039652	-0.0088	-0.013771	-0.01547	-0.00722	-0.012357	-0.014949	-0.01046	-0.003554	-0.009043
206	-0.01784	-0.039405	-0.039711	-0.00887	-0.01378	-0.0156	-0.00738	-0.012382	-0.01499	-0.01057	-0.003548	-0.009158
206.5	-0.01784	-0.039432	-0.039733	-0.00894	-0.013916	-0.01581	-0.00733	-0.01248	-0.015074	-0.01059	-0.003658	-0.009178
207	-0.01825	-0.039564	-0.039811	-0.00906	-0.013947	-0.0159	-0.0073	-0.012536	-0.015121	-0.01059	-0.003686	-0.009175
207.5	-0.0184	-0.039795	-0.040074	-0.00908	-0.013935	-0.0159	-0.00729	-0.012702	-0.015139	-0.01067	-0.003791	-0.009312
208	-0.01835	-0.039884	-0.040244	-0.00901	-0.014	-0.016	-0.0073	-0.012844	-0.015198	-0.01067	-0.003796	-0.00932
208.5	-0.01839	-0.039885	-0.040259	-0.00903	-0.014167	-0.01599	-0.00734	-0.01277	-0.015285	-0.01074	-0.003768	-0.009345
209	-0.01842	-0.040079	-0.040355	-0.00911	-0.014086	-0.01599	-0.00743	-0.012684	-0.015276	-0.0108	-0.003887	-0.009455
209.5	-0.01856	-0.040261	-0.040506	-0.0091	-0.014118	-0.01608	-0.00754	-0.012779	-0.015335	-0.01075	-0.003846	-0.009499
210	-0.01861	-0.040361	-0.040739	-0.00917	-0.014274	-0.01614	-0.00754	-0.012882	-0.015455	-0.01074	-0.003777	-0.009468
210.5	-0.01861	-0.040421	-0.04086	-0.00923	-0.01425	-0.0162	-0.00756	-0.012928	-0.01548	-0.01074	-0.003907	-0.009548
211	-0.0187	-0.040525	-0.041055	-0.00918	-0.014364	-0.0162	-0.00761	-0.012892	-0.015502	-0.01082	-0.00401	-0.009579
211.5	-0.01881	-0.040619	-0.041204	-0.00923	-0.014425	-0.01628	-0.0077	-0.012967	-0.015531	-0.0109	-0.00405	-0.009602
212	-0.01895	-0.040772	-0.041224	-0.00923	-0.014416	-0.01642	-0.0078	-0.013036	-0.015498	-0.01093	-0.004055	-0.009655
212.5	-0.01906	-0.040974	-0.041385	-0.00918	-0.014369	-0.01651	-0.00782	-0.013001	-0.015504	-0.01107	-0.004101	-0.009695
213	-0.01903	-0.041047	-0.041604	-0.00935	-0.014347	-0.01649	-0.0079	-0.013029	-0.01565	-0.0111	-0.004183	-0.009695
213.5	-0.01916	-0.041015	-0.041689	-0.00945	-0.014466	-0.01657	-0.00793	-0.01304	-0.015773	-0.01111	-0.004225	-0.009658
214	-0.01923	-0.041096	-0.041684	-0.0095	-0.014566	-0.0166	-0.00801	-0.013174	-0.015808	-0.0112	-0.004302	-0.009733
214.5	-0.0193	-0.04129	-0.041759	-0.00962	-0.014696	-0.0166	-0.00801	-0.0133	-0.015744	-0.01112	-0.004221	-0.009741
215	-0.01939	-0.041406	-0.041934	-0.00974	-0.014817	-0.01659	-0.00797	-0.013334	-0.015748	-0.01111	-0.004259	-0.009845
215.5	-0.01937	-0.041629	-0.042131	-0.00977	-0.014771	-0.01661	-0.00821	-0.013378	-0.015851	-0.01126	-0.004389	-0.009914
216	-0.01953	-0.041697	-0.042303	-0.00981	-0.01475	-0.01677	-0.00819	-0.013378	-0.015958	-0.01141	-0.004348	-0.009975
216.5	-0.01967	-0.041722	-0.042398	-0.00971	-0.01473	-0.01676	-0.00812	-0.013474	-0.016018	-0.0114	-0.004373	-0.010103
217	-0.01975	-0.041815	-0.042447	-0.00963	-0.014734	-0.0168	-0.0082	-0.013533	-0.016123	-0.01143	-0.004534	-0.010125
217.5	-0.01994	-0.041887	-0.042655	-0.0098	-0.014933	-0.01688	-0.00821	-0.013511	-0.016223	-0.01164	-0.00464	-0.010201
218	-0.01998	-0.042035	-0.042652	-0.00991	-0.014953	-0.01688	-0.00838	-0.013509	-0.016215	-0.01164	-0.004659	-0.010145
218.5	-0.02002	-0.042203	-0.042747	-0.00988	-0.014896	-0.01692	-0.00846	-0.013513	-0.016222	-0.01155	-0.00461	-0.010118
219	-0.02014	-0.042298	-0.042982	-0.00986	-0.014976	-0.01693	-0.00844	-0.013542	-0.016249	-0.01157	-0.004668	-0.010079
219.5	-0.02018	-0.042384	-0.04307	-0.00982	-0.015145	-0.01704	-0.00845	-0.013672	-0.016364	-0.01167	-0.004689	-0.010223
220	-0.02022	-0.042493	-0.043317	-0.00983	-0.015253	-0.01715	-0.00845	-0.013764	-0.016418	-0.01171	-0.004684	-0.010411
220.5	-0.02026	-0.042713	-0.043517	-0.00985	-0.015303	-0.01726	-0.00859	-0.013842	-0.016497	-0.0118	-0.004922	-0.010336
221	-0.02046	-0.042875	-0.043461	-0.0099	-0.015296	-0.0173	-0.00868	-0.013875	-0.016552	-0.01179	-0.004995	-0.010412
221.5	-0.02062	-0.042891	-0.043561	-0.01007	-0.015384	-0.01736	-0.00871	-0.013886	-0.016513	-0.01183	-0.004941	-0.010498
222	-0.02058	-0.042981	-0.043706	-0.01019	-0.015409	-0.0174	-0.00874	-0.014012	-0.016577	-0.01196	-0.004983	-0.010609
222.5	-0.0206	-0.043102	-0.043871	-0.01022	-0.015349	-0.01745	-0.00882	-0.014047	-0.0166	-0.01203	-0.00508	-0.010594
223	-0.02068	-0.043169	-0.044007	-0.01021	-0.015384	-0.01748	-0.00888	-0.014171	-0.01662	-0.01211	-0.005039	-0.010577
223.5	-0.0208	-0.04328	-0.044165	-0.01023	-0.015396	-0.01758	-0.00878	-0.014284	-0.016711	-0.01222	-0.00503	-0.010642
224	-0.02098	-0.043453	-0.044282	-0.01024	-0.015539	-0.01771	-0.00889	-0.01421	-0.016792	-0.01219	-0.005076	-0.010655
224.5	-0.02114	-0.043565	-0.044438	-0.01028	-0.015648	-0.01768	-0.00896	-0.014197	-0.016693	-0.01216	-0.005224	-0.010715
225	-0.02128	-0.043733	-0.044539	-0.01034	-0.015553	-0.01775	-0.00889	-0.014264	-0.016849	-0.0122	-0.005324	-0.010803
225.5	-0.02139	-0.043882	-0.0446	-0.01033	-0.015686	-0.01785	-0.00905	-0.014223	-0.01694	-0.01227	-0.005326	-0.010919
226	-0.0214	-0.044008	-0.044819	-0.01041	-0.015914	-0.01793	-0.00919	-0.014329	-0.016909	-0.01242	-0.005378	-0.010864
226.5	-0.02138	-0.044036	-0.044981	-0.01041	-0.015878	-0.01786	-0.00907	-0.014467	-0.01713	-0.01238	-0.005431	-0.010788
227	-0.02149	-0.044191	-0.045066	-0.01045	-0.015823	-0.01793	-0.00907	-0.014516	-0.017205	-0.01228	-0.005429	-0.010845
227.5	-0.02154	-0.044352	-0.045145	-0.01053	-0.0159	-0.018148	-0.00917	-0.014469	-0.017131	-0.01229	-0.005342	-0.010933
228	-0.02153	-0.044394	-0.045194	-0.01052	-0.015922	-0.018121	-0.00928	-0.014522	-0.017158	-0.0122	-0.00552	-0.010962
228.5	-0.02156	-0.044567	-0.045323	-0.01066	-0.015955	-0.018169	-0.00933	-0.014602	-0.017157	-0.01231	-0.005557	-0.011034
229	-0.02171	-0.04465	-0.045551	-0.01065	-0.015929	-0.018136	-0.0094	-0.014611	-0.017185	-0.01236	-0.005571	-0.011071
229.5	-0.02189	-0.044754	-0.045611	-0.01066	-0.015952	-0.0181	-0.00945	-0.014591	-0.017266	-0.01237	-0.005715	-0.011219
230	-0.02201	-0.044914	-0.045767	-0.0107	-0.015962	-0.018256	-0.00947	-0.014613	-0.017328	-0.01254	-0.005771	-0.011317
230.5	-0.02196	-0.044933	-0.045872	-0.01084	-0.01613	-0.018344	-0.00944	-0.014662	-0.017287	-0.01253	-0.005754	-0.011171
231	-0.02207	-0.045019	-0.046013	-0.01091	-0.016223	-0.018375	-0.0093	-0.014716	-0.017415	-0.01252	-0.005839	-0.01122
231.5	-0.02224	-0.045192	-0.046245	-0.0108	-0.01618	-0.018472	-0.00943	-0.01481	-0.017592	-0.01263	-0.00589	-0.011267
232	-0.0223	-0.045274	-0.046396	-0.01085	-0.01633	-0.01862	-0.00954	-0.01502	-0.017595	-0.01272	-0.005891	-0.011278
232.5	-0.02229	-0.045375	-0.046384	-0.01088	-0.016333	-0.018574	-0.00954	-0.01506	-0.017598	-0.01273	-0.005896	-0.011358
233	-0.02241	-0.045611	-0.046483	-0.01084	-0.016322	-0.018581	-0.00965	-0.014993	-0.017806	-0.01277	-0.005865	-0.011459
233.5	-0.02261	-0.04576	-0.046579	-0.01106	-0.016373	-0.018691	-0.00983	-0.015021	-0.017848	-0.01293	-0.005929	-0.011486
234	-0.02274	-0.045777	-0.046685	-0.01117	-0.016449	-0.018663	-0.0098	-0.015187	-0.017727	-0.01308	-0.00608	-0.011443
234.5	-0.02289	-0.045889	-0.046881	-0.01119	-0.016476	-0.018653	-0.00974	-0.015208	-0.017882	-0.01303	-0.006149	-0.011527
235	-0.02286	-0.046084	-0.046956	-0.01131	-0.016479	-0.018771	-0.00975	-0.015288	-0.018011	-0.01303	-0.006111	-0.011612
235.5	-0.02283	-0.046129	-0.047126	-0.01135	-0.016509	-0.018809	-0.00979	-0.015319	-0.018121	-0.01313	-0.006162	-0.011651
236	-0.02311	-0.046205	-0.047422	-0.01139	-0.016429	-0.018882	-0.00986	-0.015263	-0.018157	-0.01318	-0.006119	-0.011694
236.5	-0.02326	-0.046224	-0.047587	-0.01148	-0.016525	-0.018988	-0.0099	-0.015247	-0.018202	-0.01321	-0.006167	-0.011759
237	-0.02323	-0.046396	-0.047632	-0.01134	-0.016719	-0.01912	-0.00993	-0.015247	-0.01824	-0.01328	-0.006281	-0.011786
237.5	-0.02324	-0.046514	-0.047732	-0.01141	-0.016676	-0.019081	-0.00995	-0.015348	-0.01824	-0.0133	-0.006311	-0.011808
238	-0.0234	-0.046596	-0.047882	-0.01152	-0.016631	-0.019065	-0.01016	-0.015545	-0.018278	-0.01326	-0.006372	-0.011841
238.5	-0.02347	-0.046797	-0.048031	-0.01152	-0.016783	-0.019202	-0.01019	-0.015659	-0.018313	-0.01331	-0.006355	-0.011903
239	-0.02349	-0.046916	-0.048242	-0.01163	-0.016934	-0.019292	-0.01018	-0.015688	-0.018389	-0.01342	-0.006345	-0.012039
239.5	-0.02353	-0.047043	-0.048336	-0.01171	-0.016879	-0.019305	-0.0103	-0.015701	-0.018431	-0.01337	-0.006433	-0.01215
240	-0.02374	-0.047111	-0.048414	-0.01161	-0.01692	-0.019429	-0.0103	-0.015769	-0.018522	-0.01343	-0.006554	-0.012077
240.5	-0.02374	-0.047101	-0.048558	-0.01171	-0.017046	-0.019592	-0.01026	-0.015836	-0.01862	-0.01339	-0.006633	-0.012144
241	-0.02372	-0.047165	-0.04866	-0.01192	-0.017082	-0.019728	-0.01039	-0.015853	-0.018551	-0.01349	-0.006632	-0.01223
241.5	-0.02393	-0.047351	-0.048737	-0.0118	-0.017051	-0.019675	-0.01039	-0.015832	-0.018564	-0.01347	-0.006691	-0.012141
242	-0.02409	-0.047463	-0.048776	-0.01167	-0.017121	-0.019685	-0.01041	-0.015843	-0.018718	-0.01342	-0.006773	-0.012154
242.5	-0.02403	-0.047673	-0.048908	-0.01175	-0.017193	-0.01958	-0.0105	-0.015894	-0.01881	-0.01347	-0.006723	-0.012187
243	-0.024	-0.047788	-0.049032	-0.01187	-0.01725	-0.019697	-0.01061	-0.015901	-0.018795	-0.01365	-0.006781	-0.012268
243.5	-0.02414	-0.047839	-0.049168	-0.01205	-0.017246	-0.01973	-0.01063	-0.01602	-0.018884	-0.01379	-0.00678	-0.012339
244	-0.02432	-0.047979	-0.049463	-0.01206	-0.017315	-0.019838	-0.01064	-0.016064	-0.018901	-0.01382	-0.006811	-0.01236
244.5	-0.02444	-0.04821	-0.049655	-0.01204	-0.017418	-0.020006	-0.01082	-0.015972	-0.019004	-0.01393	-0.006913	-0.012415
245	-0.02457	-0.048343	-0.049681	-0.01208	-0.017426	-0.019987	-0.01082	-0.016091	-0.019095	-0.01388	-0.006899	-0.012629
245.5	-0.02466	-0.048316	-0.049795	-0.01212	-0.017432	-0.020009	-0.01078	-0.016244	-0.019093	-0.01385	-0.006966	-0.012528
246	-0.02467	-0.048498	-0.049879	-0.01224	-0.017495	-0.020022	-0.01079	-0.01636	-0.019096	-0.01401	-0.007006	-0.012492
246.5	-0.02468	-0.048666	-0.049999	-0.01228	-0.017533	-0.020037	-0.01086	-0.016402	-0.019171	-0.01401	-0.007068	-0.012463
247	-0.02477	-0.048642	-0.050183	-0.01224	-0.017635	-0.020081	-0.01094	-0.016454	-0.019146	-0.01404	-0.007055	-0.012548
247.5	-0.02488	-0.048738	-0.050354	-0.01229	-0.017613	-0.020181	-0.01107	-0.016426	-0.019163	-0.0141	-0.007049	-0.012661
248	-0.02494	-0.04889	-0.050428	-0.01242	-0.017699	-0.020228	-0.01112	-0.016492	-0.019251	-0.01411	-0.007146	-0.01268
248.5	-0.02494	-0.048988	-0.050481	-0.01252	-0.017848	-0.020311	-0.01129	-0.016549	-0.0193	-0.01415	-0.007283	-0.012705
249	-0.02507	-0.049134	-0.050639	-0.01249	-0.017813	-0.020442	-0.01136	-0.016645	-0.019398	-0.01416	-0.007362	-0.012746
249.5	-0.02529	-0.049368	-0.050779	-0.01246	-0.017866	-0.020384	-0.01134	-0.016637	-0.019563	-0.01424	-0.007373	-0.012812
250	-0.02548	-0.049477	-0.050896	-0.01253	-0.017867	-0.020362	-0.01136	-0.016666	-0.01942	-0.01427	-0.007393	-0.012862
250.5	-0.02542	-0.049562	-0.051218	-0.01273	-0.017818	-0.020533	-0.01131	-0.016682	-0.01943	-0.01451	-0.007464	-0.012917
251	-0.02542	-0.049587	-0.05142	-0.01278	-0.018006	-0.02069	-0.01138	-0.016803	-0.019553	-0.01456	-0.007516	-0.012992
251.5	-0.02574	-0.049696	-0.051422	-0.01261	-0.018067	-0.020771	-0.01154	-0.016797	-0.01966	-0.01453	-0.007548	-0.013093
252	-0.02587	-0.049831	-0.051467	-0.01258	-0.018111	-0.02078	-0.01154	-0.016794	-0.019821	-0.01465	-0.007624	-0.013102
252.5	-0.02597	-0.049897	-0.051558	-0.01275	-0.018177	-0.02061	-0.01163	-0.016913	-0.019864	-0.01467	-0.007528	-0.013083
253	-0.02603	-0.049945	-0.051661	-0.01277	-0.018206	-0.020671	-0.01162	-0.016887	-0.019929	-0.01467	-0.007515	-0.013224
253.5	-0.02602	-0.050059	-0.051863	-0.01293	-0.018276	-0.020804	-0.01157	-0.016867	-0.020096	-0.01467	-0.007641	-0.013266
254	-0.02602	-0.050211	-0.052076	-0.01296	-0.018397	-0.020867	-0.01174	-0.016866	-0.020143	-0.01469	-0.007833	-0.013232
254.5	-0.02608	-0.050355	-0.052188	-0.01304	-0.018406	-0.021045	-0.01171	-0.016928	-0.020028	-0.0149	-0.007918	-0.013206
255	-0.02622	-0.050515	-0.052209	-0.01304	-0.018459	-0.021047	-0.01161	-0.017015	-0.020024	-0.01498	-0.00795	-0.013299
255.5	-0.02636	-0.050518	-0.052248	-0.01291	-0.018485	-0.021068	-0.01175	-0.0171	-0.02009	-0.01487	-0.007833	-0.013399
256	-0.02648	-0.050534	-0.052521	-0.01297	-0.018425	-0.021226	-0.01183	-0.017178	-0.020078	-0.01487	-0.007917	-0.013459
256.5	-0.02659	-0.050755	-0.052743	-0.01317	-0.018511	-0.02126	-0.0118	-0.017241	-0.020167	-0.01492	-0.008069	-0.013491
257	-0.02662	-0.050842	-0.052809	-0.01322	-0.018652	-0.021257	-0.01182	-0.017367	-0.020326	-0.01503	-0.008084	-0.013431
257.5	-0.02671	-0.050964	-0.052904	-0.01322	-0.018681	-0.021331	-0.01197	-0.017467	-0.020473	-0.01514	-0.008107	-0.013461
258	-0.02673	-0.051209	-0.053096	-0.01325	-0.018653	-0.021305	-0.01215	-0.017501	-0.020471	-0.01531	-0.008169	-0.013581
258.5	-0.02677	-0.051426	-0.053213	-0.01318	-0.0186	-0.021306	-0.01214	-0.017437	-0.020459	-0.01528	-0.00829	-0.013554
259	-0.02681	-0.051534	-0.053314	-0.01324	-0.018703	-0.021466	-0.01218	-0.01755	-0.020526	-0.01537	-0.008343	-0.013605
259.5	-0.02685	-0.051556	-0.053457	-0.01333	-0.018766	-0.021536	-0.01231	-0.017617	-0.020543	-0.01541	-0.008366	-0.013672
260	-0.02713	-0.051546	-0.053577	-0.01332	-0.01872	-0.021538	-0.01226	-0.017632	-0.020598	-0.0154	-0.008367	-0.013707
260.5	-0.02724	-0.051617	-0.053666	-0.01348	-0.018764	-0.021542	-0.01231	-0.017609	-0.020722	-0.01528	-0.008358	-0.013819
261	-0.02725	-0.051821	-0.053868	-0.01356	-0.018844	-0.021602	-0.01242	-0.017511	-0.020714	-0.01537	-0.008339	-0.013857
261.5	-0.02741	-0.051913	-0.053945	-0.01353	-0.018867	-0.021616	-0.01241	-0.017572	-0.020781	-0.0154	-0.008421	-0.013832
262	-0.02757	-0.052024	-0.054056	-0.01362	-0.018934	-0.021679	-0.01228	-0.017703	-0.020953	-0.01543	-0.008443	-0.013915
262.5	-0.02755	-0.052169	-0.054324	-0.01362	-0.019154	-0.021829	-0.01237	-0.017732	-0.020982	-0.01546	-0.008398	-0.014023
263	-0.02756	-0.052272	-0.054439	-0.01365	-0.019169	-0.021961	-0.0126	-0.01777	-0.020936	-0.01555	-0.008562	-0.013977
263.5	-0.02762	-0.052391	-0.054507	-0.01381	-0.019133	-0.021942	-0.01262	-0.017891	-0.020918	-0.01574	-0.008676	-0.014078
264	-0.02771	-0.052624	-0.054622	-0.01373	-0.019277	-0.022023	-0.01256	-0.018043	-0.021066	-0.01565	-0.008734	-0.014116
264.5	-0.02788	-0.052814	-0.054716	-0.01367	-0.01934	-0.022003	-0.01274	-0.018099	-0.021193	-0.01554	-0.008787	-0.014168
265	-0.02805	-0.052745	-0.054839	-0.01371	-0.019218	-0.021998	-0.01277	-0.018084	-0.02117	-0.01567	-0.008797	-0.014327
265.5	-0.02815	-0.052841	-0.054963	-0.01376	-0.019223	-0.022226	-0.01266	-0.018075	-0.021249	-0.01583	-0.008883	-0.014351
266	-0.02826	-0.053065	-0.055159	-0.01397	-0.019341	-0.022258	-0.01275	-0.018099	-0.021409	-0.01601	-0.008862	-0.014311
266.5	-0.02828	-0.0532	-0.055278	-0.01396	-0.019482	-0.022342	-0.01282	-0.01822	-0.021419	-0.01605	-0.008863	-0.01432
267	-0.02837	-0.053253	-0.05556	-0.01381	-0.019597	-0.022411	-0.01296	-0.018166	-0.021417	-0.01597	-0.008961	-0.01423
267.5	-0.02845	-0.053422	-0.055715	-0.01396	-0.019704	-0.02243	-0.013	-0.01823	-0.021439	-0.01598	-0.00906	-0.014329
268	-0.02858	-0.053469	-0.055651	-0.01408	-0.019763	-0.022428	-0.01301	-0.018342	-0.021395	-0.01605	-0.009147	-0.014475
268.5	-0.02868	-0.053537	-0.055762	-0.01419	-0.019718	-0.022451	-0.01307	-0.018367	-0.021536	-0.01613	-0.009155	-0.014546
269	-0.02881	-0.053806	-0.055828	-0.01432	-0.019779	-0.022489	-0.01315	-0.018455	-0.021625	-0.01611	-0.009154	-0.014516
269.5	-0.02881	-0.053907	-0.055882	-0.0142	-0.019811	-0.022513	-0.01299	-0.018534	-0.021744	-0.01618	-0.009182	-0.014507
270	-0.02893	-0.053919	-0.056076	-0.01427	-0.019824	-0.022653	-0.01317	-0.018624	-0.021773	-0.01628	-0.009198	-0.014605
270.5	-0.02907	-0.054005	-0.056283	-0.01442	-0.019789	-0.022644	-0.01335	-0.018686	-0.021831	-0.01641	-0.009318	-0.014679
271	-0.02906	-0.05423	-0.056447	-0.0144	-0.019872	-0.022704	-0.01334	-0.018733	-0.021922	-0.0164	-0.009342	-0.014688
271.5	-0.02932	-0.054313	-0.056629	-0.01444	-0.020037	-0.022907	-0.0133	-0.018738	-0.021867	-0.01636	-0.009356	-0.014721
272	-0.02931	-0.054313	-0.056708	-0.0146	-0.020056	-0.0229	-0.0134	-0.018747	-0.021831	-0.01638	-0.009449	-0.014766
272.5	-0.02925	-0.054464	-0.056829	-0.01462	-0.019982	-0.022901	-0.01346	-0.018786	-0.021974	-0.01648	-0.009494	-0.014872
273	-0.02938	-0.054614	-0.056976	-0.01463	-0.020046	-0.023012	-0.01341	-0.018854	-0.022014	-0.01655	-0.009542	-0.014931
273.5	-0.02949	-0.054725	-0.056979	-0.01461	-0.020102	-0.022948	-0.0135	-0.018809	-0.022166	-0.01651	-0.009666	-0.014987
274	-0.02954	-0.054762	-0.057076	-0.0146	-0.020164	-0.022954	-0.01363	-0.0189	-0.022172	-0.01659	-0.009618	-0.015099
274.5	-0.0296	-0.054915	-0.057368	-0.01468	-0.020221	-0.023156	-0.01366	-0.019026	-0.022148	-0.01663	-0.009654	-0.015119
275	-0.02963	-0.055138	-0.057568	-0.01467	-0.020334	-0.02319	-0.01376	-0.019143	-0.022214	-0.01671	-0.009756	-0.015155
275.5	-0.02976	-0.055198	-0.057618	-0.01454	-0.020331	-0.023216	-0.01374	-0.019247	-0.022168	-0.0168	-0.009848	-0.015221
276	-0.02994	-0.055189	-0.05776	-0.01461	-0.020327	-0.023251	-0.01371	-0.01917	-0.022119	-0.01691	-0.009806	-0.015335
276.5	-0.02994	-0.055419	-0.057784	-0.01485	-0.020439	-0.023382	-0.01387	-0.019093	-0.022237	-0.01691	-0.009748	-0.015365
277	-0.03013	-0.055603	-0.057908	-0.01501	-0.020388	-0.023544	-0.014	-0.01916	-0.022398	-0.01682	-0.009759	-0.015219
277.5	-0.03018	-0.055681	-0.058067	-0.01478	-0.020465	-0.023585	-0.01399	-0.019255	-0.022498	-0.01694	-0.009814	-0.015231
278	-0.03024	-0.055835	-0.058134	-0.01469	-0.020589	-0.023529	-0.01401	-0.019426	-0.022564	-0.01701	-0.009958	-0.015273
278.5	-0.03036	-0.056002	-0.058242	-0.01484	-0.020609	-0.023531	-0.01396	-0.019468	-0.022526	-0.01706	-0.009877	-0.01528
279	-0.03045	-0.056076	-0.058397	-0.01504	-0.020655	-0.023569	-0.014	-0.01948	-0.022621	-0.01715	-0.009885	-0.015381
279.5	-0.03062	-0.0561	-0.058646	-0.0152	-0.02073	-0.023621	-0.01413	-0.019552	-0.022744	-0.01731	-0.01004	-0.015363
280	-0.03076	-0.056253	-0.058694	-0.01522	-0.020771	-0.023762	-0.01421	-0.019621	-0.022854	-0.01727	-0.010111	-0.015431
280.5	-0.03081	-0.056334	-0.058818	-0.01517	-0.020892	-0.023898	-0.01425	-0.019677	-0.022821	-0.01727	-0.010078	-0.015575
281	-0.03082	-0.056503	-0.058993	-0.01519	-0.021035	-0.023954	-0.01433	-0.019636	-0.022808	-0.01735	-0.010124	-0.015589
281.5	-0.03089	-0.056581	-0.059117	-0.01529	-0.021125	-0.024021	-0.0144	-0.01976	-0.022936	-0.01732	-0.010288	-0.015668
282	-0.03096	-0.056702	-0.059216	-0.01536	-0.021041	-0.023958	-0.01446	-0.019795	-0.023072	-0.01733	-0.010392	-0.01575
282.5	-0.03111	-0.056833	-0.059381	-0.01538	-0.020992	-0.023986	-0.01444	-0.019665	-0.023227	-0.01737	-0.010486	-0.0158
283	-0.03123	-0.056942	-0.059495	-0.01547	-0.021029	-0.024056	-0.01437	-0.019796	-0.023257	-0.01745	-0.010412	-0.015866
283.5	-0.03123	-0.056993	-0.05962	-0.01557	-0.021072	-0.024144	-0.01439	-0.019975	-0.023211	-0.01757	-0.010429	-0.015899
284	-0.03135	-0.057052	-0.059759	-0.01551	-0.02115	-0.024152	-0.01446	-0.019983	-0.023196	-0.01768	-0.010571	-0.015863
284.5	-0.03148	-0.057178	-0.059835	-0.01554	-0.021222	-0.024214	-0.01463	-0.020067	-0.023106	-0.01774	-0.010589	-0.016049
285	-0.03155	-0.057244	-0.060016	-0.0156	-0.021302	-0.024258	-0.01471	-0.020108	-0.023121	-0.0178	-0.01057	-0.016043
285.5	-0.03162	-0.057441	-0.060245	-0.01567	-0.02137	-0.024251	-0.0147	-0.020128	-0.023272	-0.01787	-0.010493	-0.016039
286	-0.0318	-0.05753	-0.060321	-0.01571	-0.021486	-0.024292	-0.01478	-0.020092	-0.023456	-0.01796	-0.010551	-0.016134
286.5	-0.03194	-0.057662	-0.060439	-0.0158	-0.021514	-0.02434	-0.01478	-0.020068	-0.023556	-0.01793	-0.010653	-0.016148
287	-0.03204	-0.05777	-0.06057	-0.01586	-0.021455	-0.024455	-0.01493	-0.020242	-0.023579	-0.01798	-0.010731	-0.016301
287.5	-0.03201	-0.057893	-0.060668	-0.01589	-0.021472	-0.024472	-0.01495	-0.020409	-0.023573	-0.01806	-0.010814	-0.016301
288	-0.03207	-0.058063	-0.06085	-0.01584	-0.021538	-0.024467	-0.01493	-0.020355	-0.023581	-0.01815	-0.010916	-0.016294
288.5	-0.03216	-0.058144	-0.060982	-0.01589	-0.021653	-0.024608	-0.01516	-0.020325	-0.02371	-0.01811	-0.010943	-0.016373
289	-0.03224	-0.058304	-0.061009	-0.01601	-0.021663	-0.024765	-0.01526	-0.020462	-0.023763	-0.0181	-0.01103	-0.016436
289.5	-0.03234	-0.058372	-0.0611	-0.01605	-0.021759	-0.024813	-0.01533	-0.020544	-0.023815	-0.01819	-0.011108	-0.016478
290	-0.03245	-0.058483	-0.061266	-0.01601	-0.021854	-0.024788	-0.01535	-0.020627	-0.023875	-0.01831	-0.011057	-0.016542
290.5	-0.03266	-0.058685	-0.061449	-0.01604	-0.0219	-0.024738	-0.01531	-0.020702	-0.023981	-0.01828	-0.011063	-0.01664
291	-0.03273	-0.058766	-0.061572	-0.01615	-0.021949	-0.024854	-0.01536	-0.020759	-0.024028	-0.01828	-0.011168	-0.016723
291.5	-0.03268	-0.058752	-0.061713	-0.01612	-0.021888	-0.024926	-0.01544	-0.020699	-0.023986	-0.01845	-0.011186	-0.016687
292	-0.03276	-0.058842	-0.061843	-0.01619	-0.021944	-0.025006	-0.01545	-0.020727	-0.024056	-0.01844	-0.011197	-0.016712
292.5	-0.03299	-0.058993	-0.06203	-0.01618	-0.022061	-0.02514	-0.01543	-0.020751	-0.024096	-0.01844	-0.011276	-0.016767
293	-0.03318	-0.059161	-0.062236	-0.0162	-0.022212	-0.025188	-0.01537	-0.020794	-0.024095	-0.01844	-0.011348	-0.016806
293.5	-0.03313	-0.059308	-0.062338	-0.01637	-0.022303	-0.025189	-0.01537	-0.020884	-0.02419	-0.01848	-0.011504	-0.01693
294	-0.03306	-0.059525	-0.062439	-0.0165	-0.022339	-0.025266	-0.01558	-0.020969	-0.024379	-0.01856	-0.01156	-0.016969
294.5	-0.03319	-0.059525	-0.062509	-0.01656	-0.022309	-0.025339	-0.01575	-0.020996	-0.024449	-0.01861	-0.011604	-0.016927
295	-0.03339	-0.059574	-0.062582	-0.01655	-0.022314	-0.025454	-0.0157	-0.021053	-0.024462	-0.01873	-0.011499	-0.016941
295.5	-0.03358	-0.059829	-0.062674	-0.01656	-0.022405	-0.025458	-0.01581	-0.02115	-0.02442	-0.01876	-0.011543	-0.016965
296	-0.03368	-0.059985	-0.062895	-0.01659	-0.022457	-0.025538	-0.01581	-0.021219	-0.024509	-0.01876	-0.011663	-0.017039
296.5	-0.03377	-0.060033	-0.062983	-0.01662	-0.022371	-0.02562	-0.01576	-0.021167	-0.0246	-0.01885	-0.011797	-0.017135
297	-0.03386	-0.060049	-0.063086	-0.01663	-0.02233	-0.025627	-0.01585	-0.021201	-0.024666	-0.01898	-0.011814	-0.017159
297.5	-0.03392	-0.060188	-0.06329	-0.01673	-0.022513	-0.025646	-0.01598	-0.021245	-0.024776	-0.01903	-0.011729	-0.017145
298	-0.03394	-0.060473	-0.063452	-0.0169	-0.022515	-0.02573	-0.01604	-0.021362	-0.024717	-0.01894	-0.011746	-0.017208
298.5	-0.03407	-0.060553	-0.063458	-0.01692	-0.022564	-0.02571	-0.01616	-0.021469	-0.024772	-0.01899	-0.011858	-0.017245
299	-0.03413	-0.060515	-0.063662	-0.0169	-0.022692	-0.025756	-0.01625	-0.021547	-0.024816	-0.01908	-0.011895	-0.017302
299.5	-0.03411	-0.060611	-0.063934	-0.01686	-0.0228	-0.025809	-0.01623	-0.021597	-0.024948	-0.01921	-0.011904	-0.017352
300	-0.03414	-0.060799	-0.064021	-0.01682	-0.022822	-0.025772	-0.01639	-0.021568	-0.025049	-0.01912	-0.011924	-0.017361
300.5	-0.03438	-0.060912	-0.064254	-0.01698	-0.022878	-0.025874	-0.01639	-0.021638	-0.025119	-0.01916	-0.011993	-0.017321
301	-0.03451	-0.060996	-0.064367	-0.01708	-0.022908	-0.026032	-0.01636	-0.021653	-0.025085	-0.01924	-0.012075	-0.017436
301.5	-0.03457	-0.061047	-0.064359	-0.0171	-0.022932	-0.026156	-0.01639	-0.021704	-0.025132	-0.0193	-0.012093	-0.017616
302	-0.03468	-0.061176	-0.064561	-0.01723	-0.022931	-0.026139	-0.01644	-0.021726	-0.025109	-0.01952	-0.012161	-0.017684
302.5	-0.03478	-0.06145	-0.064638	-0.01724	-0.02303	-0.026152	-0.0165	-0.02175	-0.025036	-0.01948	-0.012146	-0.017708
303	-0.03496	-0.061519	-0.064725	-0.0173	-0.023145	-0.026189	-0.01649	-0.021818	-0.025239	-0.01949	-0.012196	-0.017777
303.5	-0.03515	-0.06164	-0.06491	-0.01744	-0.023157	-0.02631	-0.01654	-0.021904	-0.025304	-0.01963	-0.012245	-0.017876
304	-0.0352	-0.061788	-0.065104	-0.0175	-0.023222	-0.02636	-0.01664	-0.021997	-0.025346	-0.01966	-0.0124	-0.017877
304.5	-0.03528	-0.061826	-0.065124	-0.01753	-0.02334	-0.026367	-0.0167	-0.022009	-0.025381	-0.01962	-0.012551	-0.017857
305	-0.03524	-0.061953	-0.065278	-0.01758	-0.023383	-0.026482	-0.01682	-0.022053	-0.025399	-0.0197	-0.01252	-0.01792
305.5	-0.03526	-0.062119	-0.065461	-0.0176	-0.023394	-0.026496	-0.01681	-0.022082	-0.025482	-0.01972	-0.012478	-0.018018
306	-0.03538	-0.062125	-0.065668	-0.01764	-0.023296	-0.026545	-0.01678	-0.02212	-0.025613	-0.01968	-0.012443	-0.018094
306.5	-0.03547	-0.062164	-0.065804	-0.0177	-0.023299	-0.026605	-0.01683	-0.022322	-0.025591	-0.01968	-0.01252	-0.018149
307	-0.03552	-0.062288	-0.065813	-0.01768	-0.02337	-0.026632	-0.01691	-0.022363	-0.025619	-0.01982	-0.01262	-0.018095
307.5	-0.03565	-0.062396	-0.065919	-0.01776	-0.023438	-0.026575	-0.01698	-0.022432	-0.025714	-0.02	-0.012809	-0.018091
308	-0.03581	-0.062495	-0.066061	-0.01777	-0.023548	-0.026671	-0.01704	-0.02253	-0.025766	-0.01997	-0.012859	-0.018224
308.5	-0.03587	-0.062767	-0.066304	-0.01772	-0.023606	-0.02678	-0.01708	-0.022415	-0.025917	-0.01996	-0.012802	-0.018298
309	-0.03586	-0.062956	-0.06638	-0.01779	-0.02362	-0.026846	-0.01714	-0.022458	-0.026014	-0.02012	-0.012811	-0.018313
309.5	-0.03597	-0.063043	-0.066429	-0.01782	-0.023576	-0.026946	-0.01727	-0.022627	-0.02602	-0.02023	-0.012789	-0.018344
310	-0.03605	-0.063172	-0.066555	-0.01774	-0.023647	-0.027058	-0.01721	-0.022658	-0.026101	-0.02036	-0.012735	-0.018387
310.5	-0.03627	-0.063176	-0.066716	-0.01789	-0.023789	-0.027142	-0.01728	-0.022627	-0.026199	-0.02042	-0.012826	-0.018406
311	-0.03642	-0.063272	-0.066915	-0.018	-0.023824	-0.027123	-0.01735	-0.022652	-0.026218	-0.02039	-0.012861	-0.018471
311.5	-0.03648	-0.063402	-0.067062	-0.01794	-0.023863	-0.027149	-0.01742	-0.022753	-0.026272	-0.02051	-0.012984	-0.018468
312	-0.03658	-0.063516	-0.067167	-0.01797	-0.023999	-0.027154	-0.01746	-0.022764	-0.026327	-0.02053	-0.013164	-0.018404
312.5	-0.03663	-0.063645	-0.067337	-0.01804	-0.023975	-0.027347	-0.0175	-0.022764	-0.026256	-0.02053	-0.013267	-0.018508
313	-0.03672	-0.063691	-0.067527	-0.01815	-0.023952	-0.027411	-0.01762	-0.02278	-0.026327	-0.02055	-0.013243	-0.018572
313.5	-0.03683	-0.063803	-0.06769	-0.01818	-0.02411	-0.027208	-0.01782	-0.022867	-0.026384	-0.02069	-0.013235	-0.018654
314	-0.03683	-0.063878	-0.067738	-0.01813	-0.024229	-0.027205	-0.01781	-0.023005	-0.026396	-0.0207	-0.013222	-0.018737
314.5	-0.03686	-0.064097	-0.067692	-0.01816	-0.024161	-0.027384	-0.01769	-0.022981	-0.026557	-0.02079	-0.013257	-0.018779
315	-0.03705	-0.064195	-0.067847	-0.01828	-0.024206	-0.027636	-0.01766	-0.023095	-0.026686	-0.02084	-0.013408	-0.018923
315.5	-0.03705	-0.064387	-0.068086	-0.01832	-0.024245	-0.027677	-0.01787	-0.023214	-0.026696	-0.02077	-0.013501	-0.018886
316	-0.03717	-0.064611	-0.06826	-0.01836	-0.024305	-0.027687	-0.01807	-0.023315	-0.026681	-0.0208	-0.013527	-0.018933
316.5	-0.03731	-0.064746	-0.068345	-0.01847	-0.024421	-0.0277	-0.018	-0.023286	-0.026698	-0.02089	-0.013546	-0.018938
317	-0.03736	-0.064682	-0.068387	-0.01837	-0.024503	-0.027748	-0.01802	-0.023226	-0.026743	-0.02097	-0.013612	-0.018948
317.5	-0.03757	-0.064798	-0.068492	-0.01843	-0.024588	-0.027829	-0.01809	-0.023227	-0.026733	-0.02095	-0.013625	-0.019018
318	-0.03758	-0.065016	-0.068647	-0.01849	-0.024656	-0.027868	-0.01808	-0.023261	-0.026849	-0.02097	-0.013728	-0.019097
318.5	-0.03752	-0.06519	-0.068852	-0.0186	-0.024638	-0.028005	-0.01803	-0.023344	-0.026925	-0.02106	-0.013799	-0.019063
319	-0.03771	-0.065303	-0.068955	-0.01872	-0.024566	-0.028063	-0.01817	-0.023415	-0.027021	-0.02107	-0.013821	-0.019088
319.5	-0.0379	-0.065277	-0.069067	-0.0188	-0.024613	-0.028128	-0.01827	-0.023515	-0.027074	-0.0212	-0.013872	-0.019164
320	-0.03794	-0.065313	-0.069144	-0.0188	-0.024768	-0.028147	-0.01834	-0.02362	-0.027173	-0.02129	-0.013848	-0.019211
320.5	-0.03804	-0.065418	-0.069358	-0.01897	-0.024877	-0.028111	-0.01847	-0.023662	-0.027234	-0.02127	-0.013876	-0.01931
321	-0.03819	-0.065589	-0.069587	-0.01898	-0.024899	-0.028161	-0.01854	-0.023769	-0.027231	-0.02133	-0.013914	-0.019346
321.5	-0.03839	-0.065634	-0.069707	-0.01893	-0.024967	-0.028197	-0.01851	-0.02388	-0.027324	-0.02146	-0.013986	-0.019435
322	-0.03837	-0.065783	-0.06975	-0.01907	-0.025049	-0.028316	-0.01844	-0.02385	-0.027438	-0.02146	-0.01402	-0.01948
322.5	-0.03841	-0.065947	-0.069938	-0.01911	-0.025123	-0.028335	-0.01857	-0.023869	-0.02742	-0.02157	-0.014122	-0.019483
323	-0.03854	-0.066091	-0.070009	-0.01913	-0.02508	-0.028387	-0.01871	-0.023858	-0.027422	-0.02167	-0.014194	-0.019444
323.5	-0.03861	-0.066268	-0.070151	-0.01906	-0.025048	-0.028492	-0.01873	-0.023866	-0.02753	-0.02163	-0.014137	-0.019446
324	-0.03876	-0.066408	-0.070258	-0.01912	-0.025207	-0.028658	-0.01876	-0.024055	-0.027639	-0.02173	-0.014211	-0.019536
324.5	-0.03895	-0.066582	-0.070342	-0.01916	-0.025347	-0.028583	-0.01884	-0.024089	-0.027752	-0.02187	-0.014271	-0.01966
325	-0.03897	-0.066588	-0.070483	-0.01923	-0.025339	-0.028568	-0.01892	-0.024056	-0.027817	-0.02189	-0.014286	-0.019709
325.5	-0.03895	-0.066673	-0.070596	-0.01941	-0.02536	-0.028606	-0.019	-0.024169	-0.027749	-0.02187	-0.014274	-0.019723
326	-0.03901	-0.066789	-0.070843	-0.01942	-0.025404	-0.028694	-0.01905	-0.02429	-0.027737	-0.02188	-0.014397	-0.019841
326.5	-0.03913	-0.066941	-0.070924	-0.0194	-0.025463	-0.028797	-0.01907	-0.024326	-0.027845	-0.02188	-0.014446	-0.019897
327	-0.03921	-0.067026	-0.071048	-0.01934	-0.025473	-0.028832	-0.01909	-0.024339	-0.027887	-0.02193	-0.014477	-0.019942
327.5	-0.03939	-0.067131	-0.071243	-0.01949	-0.025574	-0.028827	-0.0192	-0.024345	-0.027976	-0.02197	-0.014519	-0.019931
328	-0.0395	-0.067202	-0.071299	-0.01957	-0.025664	-0.028799	-0.01936	-0.024357	-0.028022	-0.0221	-0.014623	-0.01998
328.5	-0.03961	-0.067388	-0.071439	-0.01952	-0.025721	-0.028826	-0.01931	-0.024453	-0.028092	-0.0222	-0.014578	-0.020043
329	-0.03975	-0.067478	-0.071549	-0.01958	-0.025688	-0.029008	-0.01935	-0.024576	-0.02811	-0.02212	-0.014595	-0.020126
329.5	-0.03979	-0.067522	-0.071647	-0.01961	-0.025682	-0.029112	-0.01953	-0.024629	-0.028163	-0.02218	-0.014628	-0.02017
330	-0.03989	-0.067628	-0.071844	-0.0198	-0.025751	-0.029177	-0.01957	-0.024603	-0.028191	-0.02226	-0.014669	-0.020193
330.5	-0.04006	-0.067717	-0.072015	-0.01987	-0.025847	-0.02923	-0.01946	-0.024665	-0.028191	-0.0223	-0.014746	-0.020313
331	-0.04005	-0.067891	-0.072099	-0.01989	-0.02577	-0.029286	-0.01955	-0.024758	-0.028395	-0.02231	-0.014841	-0.020371
331.5	-0.04003	-0.067942	-0.072187	-0.01997	-0.025847	-0.029355	-0.01968	-0.02489	-0.02847	-0.02245	-0.014883	-0.020373
332	-0.04016	-0.06807	-0.072376	-0.01986	-0.025941	-0.029438	-0.01972	-0.024883	-0.028482	-0.02248	-0.014858	-0.020312
332.5	-0.0403	-0.068291	-0.072542	-0.01992	-0.026012	-0.029493	-0.01981	-0.024881	-0.028554	-0.02252	-0.014876	-0.0203
333	-0.04037	-0.068411	-0.072537	-0.01992	-0.026217	-0.02945	-0.01978	-0.024952	-0.028529	-0.02261	-0.014982	-0.020429
333.5	-0.04037	-0.068476	-0.072621	-0.02	-0.026296	-0.029569	-0.01995	-0.025019	-0.028622	-0.02272	-0.015111	-0.020499
334	-0.04043	-0.068523	-0.072815	-0.02012	-0.026272	-0.029791	-0.02009	-0.024997	-0.0287	-0.02274	-0.015194	-0.020529
334.5	-0.04067	-0.068816	-0.072907	-0.02014	-0.026298	-0.029772	-0.02004	-0.025015	-0.028793	-0.02279	-0.015253	-0.020632
335	-0.04074	-0.068977	-0.073043	-0.02024	-0.026382	-0.029755	-0.01994	-0.025195	-0.0289	-0.02299	-0.015185	-0.020768
335.5	-0.04075	-0.06901	-0.073223	-0.02028	-0.026318	-0.029819	-0.01993	-0.025174	-0.028888	-0.02304	-0.015186	-0.020825
336	-0.04083	-0.069016	-0.073398	-0.02038	-0.026308	-0.02994	-0.01993	-0.025208	-0.028875	-0.02299	-0.015254	-0.02081
336.5	-0.04097	-0.069243	-0.073456	-0.02043	-0.026326	-0.029916	-0.01986	-0.025299	-0.02899	-0.02281	-0.015354	-0.020685
337	-0.04107	-0.069394	-0.073655	-0.02051	-0.026403	-0.029906	-0.02005	-0.025402	-0.029204	-0.02295	-0.015463	-0.02072
337.5	-0.04108	-0.069526	-0.073893	-0.02046	-0.026512	-0.030027	-0.02018	-0.025394	-0.029298	-0.02312	-0.015549	-0.020886
338	-0.04119	-0.069642	-0.073994	-0.02042	-0.026607	-0.030228	-0.02021	-0.025377	-0.029229	-0.0232	-0.015542	-0.021028
338.5	-0.04134	-0.069671	-0.074144	-0.02056	-0.02671	-0.030316	-0.02024	-0.025515	-0.029293	-0.02325	-0.015614	-0.020947
339	-0.04152	-0.069746	-0.074263	-0.0207	-0.026649	-0.030248	-0.02029	-0.025631	-0.029319	-0.02322	-0.015692	-0.020844
339.5	-0.04167	-0.069775	-0.074264	-0.02077	-0.026757	-0.030328	-0.02054	-0.025605	-0.029334	-0.02335	-0.0157	-0.020939
340	-0.04163	-0.069912	-0.074362	-0.02078	-0.026918	-0.030474	-0.02068	-0.02556	-0.029314	-0.02341	-0.015699	-0.021069
340.5	-0.04174	-0.070177	-0.074504	-0.02076	-0.027006	-0.030432	-0.02058	-0.025691	-0.029386	-0.02345	-0.015664	-0.021255
341	-0.04196	-0.070243	-0.074703	-0.02067	-0.026851	-0.030321	-0.02056	-0.025655	-0.029468	-0.02347	-0.015708	-0.021267
341.5	-0.04196	-0.070261	-0.074937	-0.02081	-0.026872	-0.03044	-0.0206	-0.025733	-0.029518	-0.02355	-0.015846	-0.021371
342	-0.0419	-0.070506	-0.075051	-0.0211	-0.026975	-0.030573	-0.02064	-0.02592	-0.029657	-0.02369	-0.015941	-0.021466
342.5	-0.04201	-0.070622	-0.075088	-0.02112	-0.026982	-0.03053	-0.02069	-0.02598	-0.02973	-0.02365	-0.015964	-0.021511
343	-0.04223	-0.07068	-0.075177	-0.02103	-0.027042	-0.030616	-0.02069	-0.025959	-0.029767	-0.0237	-0.016023	-0.02148
343.5	-0.04236	-0.070794	-0.075362	-0.02104	-0.027121	-0.030773	-0.02069	-0.02599	-0.029841	-0.02369	-0.016078	-0.021457
344	-0.04246	-0.070825	-0.075471	-0.02112	-0.02724	-0.030824	-0.02079	-0.026038	-0.029811	-0.02381	-0.016089	-0.021567
344.5	-0.04251	-0.07095	-0.075624	-0.02116	-0.027428	-0.030827	-0.02097	-0.025948	-0.029837	-0.02396	-0.016089	-0.021571
345	-0.04258	-0.071025	-0.075805	-0.02124	-0.027522	-0.030855	-0.02106	-0.02603	-0.029891	-0.02396	-0.016101	-0.021636
345.5	-0.04264	-0.071179	-0.075936	-0.02133	-0.027388	-0.030859	-0.02107	-0.026196	-0.029842	-0.02405	-0.016194	-0.021758
346	-0.04273	-0.071388	-0.076143	-0.02132	-0.027486	-0.030952	-0.02112	-0.026261	-0.029964	-0.02404	-0.016251	-0.02174
346.5	-0.04294	-0.071416	-0.076294	-0.02138	-0.027662	-0.030994	-0.02112	-0.026318	-0.030051	-0.02409	-0.016333	-0.02182
347	-0.04306	-0.07154	-0.076413	-0.02141	-0.027626	-0.031021	-0.02111	-0.026382	-0.030034	-0.0242	-0.016375	-0.021859
347.5	-0.04307	-0.071796	-0.076399	-0.02141	-0.027594	-0.031033	-0.0212	-0.026366	-0.030075	-0.02427	-0.016412	-0.021817
348	-0.04316	-0.07191	-0.076552	-0.02157	-0.027547	-0.031174	-0.02135	-0.026373	-0.030223	-0.02439	-0.016461	-0.021981
348.5	-0.04322	-0.072036	-0.076787	-0.0216	-0.027654	-0.031238	-0.02149	-0.026472	-0.030275	-0.02447	-0.016554	-0.022182
349	-0.04325	-0.072177	-0.076801	-0.02148	-0.027694	-0.031345	-0.02158	-0.026527	-0.030337	-0.0245	-0.016669	-0.022098
349.5	-0.04332	-0.072225	-0.076909	-0.02155	-0.027665	-0.031461	-0.02157	-0.026561	-0.030414	-0.02454	-0.016675	-0.022038
350	-0.04346	-0.07229	-0.077194	-0.02169	-0.027789	-0.03145	-0.02167	-0.026542	-0.030394	-0.02462	-0.016671	-0.022249
350.5	-0.04361	-0.072439	-0.077281	-0.02175	-0.027914	-0.031496	-0.02165	-0.026564	-0.03048	-0.02461	-0.016679	-0.022372
351	-0.04372	-0.072573	-0.077329	-0.02195	-0.027828	-0.031607	-0.02154	-0.026754	-0.030577	-0.02472	-0.016783	-0.022245
351.5	-0.04388	-0.072667	-0.077511	-0.022	-0.027752	-0.031621	-0.02151	-0.026807	-0.030697	-0.02479	-0.016844	-0.022271
352	-0.04386	-0.072795	-0.07766	-0.02186	-0.027949	-0.031683	-0.02171	-0.026795	-0.030794	-0.02481	-0.016795	-0.022323
352.5	-0.04399	-0.072879	-0.077843	-0.02185	-0.027996	-0.031823	-0.02177	-0.02694	-0.030784	-0.02489	-0.016882	-0.022352
353	-0.04422	-0.072989	-0.078037	-0.02198	-0.028037	-0.031843	-0.02169	-0.02703	-0.030832	-0.02495	-0.017027	-0.022479
353.5	-0.04434	-0.072983	-0.078106	-0.02204	-0.028189	-0.031802	-0.02177	-0.027076	-0.030855	-0.02489	-0.017134	-0.022557
354	-0.04434	-0.07317	-0.078213	-0.02213	-0.028282	-0.031847	-0.02197	-0.027078	-0.030918	-0.02491	-0.01711	-0.022547
354.5	-0.04432	-0.073411	-0.078414	-0.02222	-0.028291	-0.031933	-0.02209	-0.027049	-0.031084	-0.02491	-0.017036	-0.022663
355	-0.04441	-0.073418	-0.078449	-0.02214	-0.028355	-0.03192	-0.02205	-0.026974	-0.031108	-0.02499	-0.017068	-0.022804
355.5	-0.04455	-0.07358	-0.078527	-0.0223	-0.028397	-0.032007	-0.0221	-0.027168	-0.031114	-0.0251	-0.017159	-0.022824
356	-0.04475	-0.073688	-0.078749	-0.02243	-0.028412	-0.032073	-0.02215	-0.027257	-0.03122	-0.02514	-0.01734	-0.022704
356.5	-0.04492	-0.073759	-0.078891	-0.02234	-0.028513	-0.032162	-0.02219	-0.027253	-0.031181	-0.02518	-0.01725	-0.02274
357	-0.04499	-0.073833	-0.078993	-0.02235	-0.02855	-0.032301	-0.02236	-0.027367	-0.031204	-0.02519	-0.017215	-0.022762
357.5	-0.04506	-0.074005	-0.07909	-0.02255	-0.0286	-0.032299	-0.02244	-0.027461	-0.031339	-0.02525	-0.017334	-0.022748
358	-0.04511	-0.074164	-0.079161	-0.02263	-0.0286	-0.032357	-0.02243	-0.02748	-0.031327	-0.02531	-0.017421	-0.022802
358.5	-0.0452	-0.074211	-0.079388	-0.02261	-0.028636	-0.032415	-0.02259	-0.027552	-0.031416	-0.0254	-0.017452	-0.022842
359	-0.04518	-0.074327	-0.079579	-0.0225	-0.028657	-0.032313	-0.02255	-0.027558	-0.03144	-0.02542	-0.017382	-0.022915
359.5	-0.04522	-0.074479	-0.079598	-0.02246	-0.028664	-0.032287	-0.02243	-0.027654	-0.031513	-0.02556	-0.01745	-0.023121
360	-0.04549	-0.074648	-0.079664	-0.02256	-0.028648	-0.03241	-0.02251	-0.027668	-0.031528	-0.02569	-0.017555	-0.023287
360.5	-0.04552	-0.074689	-0.079835	-0.02273	-0.028776	-0.03253	-0.0226	-0.027715	-0.031677	-0.02586	-0.017606	-0.023237
361	-0.04539	-0.07484	-0.080054	-0.02304	-0.028947	-0.032703	-0.02277	-0.027813	-0.031657	-0.02596	-0.0177	-0.023134
361.5	-0.04554	-0.074988	-0.08017	-0.02295	-0.028973	-0.032768	-0.02282	-0.027748	-0.031514	-0.02586	-0.017691	-0.023149
362	-0.04567	-0.075039	-0.080381	-0.02283	-0.029082	-0.032738	-0.02273	-0.027801	-0.031633	-0.0259	-0.017738	-0.023217
362.5	-0.04574	-0.07507	-0.080472	-0.02285	-0.029116	-0.032766	-0.02285	-0.027842	-0.031851	-0.02593	-0.017844	-0.023345
363	-0.04596	-0.075224	-0.080535	-0.02293	-0.029107	-0.03276	-0.02299	-0.027988	-0.032076	-0.02595	-0.017954	-0.023468
363.5	-0.04615	-0.075372	-0.080633	-0.02307	-0.029173	-0.032787	-0.02294	-0.02814	-0.032088	-0.02603	-0.017963	-0.023389
364	-0.04623	-0.075528	-0.080848	-0.02322	-0.029184	-0.032823	-0.02302	-0.028212	-0.031978	-0.02619	-0.01797	-0.023439
364.5	-0.04636	-0.07568	-0.08093	-0.02303	-0.02928	-0.032977	-0.02303	-0.028329	-0.032024	-0.02621	-0.018115	-0.023546
365	-0.04634	-0.075895	-0.080906	-0.02299	-0.029437	-0.03304	-0.02315	-0.028212	-0.032161	-0.02621	-0.018024	-0.023544
365.5	-0.04645	-0.076073	-0.081211	-0.02328	-0.029335	-0.033082	-0.02325	-0.02827	-0.032264	-0.02624	-0.018059	-0.023671
366	-0.04658	-0.076046	-0.081457	-0.02338	-0.029314	-0.033188	-0.02319	-0.028403	-0.032373	-0.02632	-0.018167	-0.02369
366.5	-0.04668	-0.076139	-0.081563	-0.02335	-0.029407	-0.03328	-0.02324	-0.028363	-0.032435	-0.0264	-0.018109	-0.023659
367	-0.0467	-0.076249	-0.081698	-0.02343	-0.029495	-0.033313	-0.02345	-0.028352	-0.032411	-0.0264	-0.01815	-0.023761
367.5	-0.04673	-0.076316	-0.081822	-0.02352	-0.029644	-0.033293	-0.02361	-0.028392	-0.032388	-0.02648	-0.018275	-0.023873
368	-0.04688	-0.076423	-0.081907	-0.02359	-0.029678	-0.033394	-0.02358	-0.028476	-0.032311	-0.02667	-0.018309	-0.023866
368.5	-0.04707	-0.076549	-0.081994	-0.02356	-0.029701	-0.033424	-0.02347	-0.028552	-0.032449	-0.0266	-0.018342	-0.023872
369	-0.04713	-0.076732	-0.082157	-0.02359	-0.029792	-0.033493	-0.02346	-0.028574	-0.032601	-0.0266	-0.018437	-0.023926
369.5	-0.04729	-0.076765	-0.082386	-0.02351	-0.029901	-0.03354	-0.02363	-0.028776	-0.032625	-0.02664	-0.018565	-0.024
370	-0.04733	-0.076842	-0.082461	-0.0235	-0.029965	-0.033683	-0.02383	-0.028865	-0.032568	-0.0267	-0.018589	-0.024173
370.5	-0.04732	-0.076999	-0.082463	-0.02374	-0.029997	-0.033731	-0.02389	-0.028829	-0.032645	-0.02681	-0.018626	-0.024187
371	-0.04746	-0.077151	-0.082656	-0.02385	-0.030062	-0.033673	-0.02378	-0.028934	-0.032766	-0.02689	-0.018722	-0.024189
371.5	-0.04754	-0.077231	-0.08284	-0.02394	-0.030063	-0.033744	-0.02386	-0.028977	-0.032777	-0.02696	-0.018828	-0.024123
372	-0.04764	-0.077372	-0.082965	-0.02389	-0.030037	-0.033826	-0.02404	-0.02894	-0.032803	-0.02701	-0.018804	-0.024226
372.5	-0.04767	-0.077511	-0.083105	-0.02388	-0.030116	-0.033908	-0.02415	-0.028935	-0.032896	-0.02701	-0.018793	-0.024351
373	-0.04768	-0.077579	-0.08328	-0.02407	-0.030145	-0.033855	-0.02416	-0.029028	-0.032979	-0.02703	-0.018817	-0.024401
373.5	-0.04781	-0.07779	-0.083468	-0.02409	-0.030184	-0.033946	-0.02413	-0.029024	-0.033076	-0.02718	-0.018881	-0.024398
374	-0.0479	-0.077897	-0.083487	-0.02414	-0.030284	-0.033942	-0.02418	-0.029151	-0.03319	-0.02728	-0.018968	-0.024412
374.5	-0.04801	-0.07804	-0.083538	-0.02421	-0.03031	-0.034049	-0.02429	-0.029162	-0.033276	-0.02737	-0.019044	-0.024528
375	-0.04815	-0.078095	-0.083713	-0.02418	-0.030304	-0.034154	-0.02447	-0.029239	-0.033212	-0.02741	-0.019117	-0.024558
375.5	-0.04824	-0.078177	-0.083862	-0.02422	-0.030346	-0.034192	-0.02444	-0.029322	-0.033217	-0.02746	-0.019184	-0.024615
376	-0.04841	-0.078351	-0.083885	-0.02429	-0.030398	-0.03439	-0.02435	-0.029305	-0.033281	-0.0275	-0.019146	-0.024643
376.5	-0.04842	-0.078513	-0.08405	-0.02436	-0.03052	-0.034367	-0.02441	-0.029354	-0.033304	-0.02755	-0.019132	-0.024644
377	-0.04845	-0.078547	-0.084237	-0.02439	-0.030547	-0.034303	-0.0246	-0.029494	-0.03344	-0.02767	-0.019069	-0.02476
377.5	-0.04862	-0.078581	-0.084314	-0.02429	-0.030534	-0.034405	-0.02468	-0.029677	-0.03349	-0.02781	-0.019141	-0.024881
378	-0.0487	-0.078794	-0.084457	-0.02439	-0.030576	-0.034442	-0.02461	-0.029759	-0.033444	-0.02776	-0.019273	-0.024882
378.5	-0.04887	-0.078953	-0.084657	-0.02448	-0.030649	-0.034466	-0.02449	-0.029773	-0.033587	-0.02782	-0.019271	-0.024879
379	-0.04899	-0.07893	-0.084686	-0.02433	-0.030862	-0.034614	-0.02461	-0.029734	-0.033718	-0.02801	-0.019338	-0.024997
379.5	-0.04906	-0.078942	-0.084771	-0.0244	-0.030909	-0.034744	-0.02475	-0.029714	-0.033714	-0.02805	-0.019369	-0.025049
380	-0.04905	-0.07913	-0.084966	-0.02469	-0.030908	-0.034837	-0.02478	-0.029805	-0.033674	-0.02804	-0.019372	-0.025029
380.5	-0.0491	-0.079429	-0.085281	-0.02472	-0.030973	-0.034933	-0.02488	-0.029981	-0.033666	-0.02807	-0.019467	-0.024996
381	-0.04921	-0.079428	-0.085425	-0.02463	-0.031049	-0.03498	-0.02492	-0.029957	-0.033774	-0.02803	-0.019538	-0.025012
381.5	-0.04931	-0.079426	-0.085567	-0.02483	-0.031092	-0.035061	-0.02501	-0.029966	-0.034025	-0.02817	-0.019594	-0.025128
382	-0.04957	-0.079496	-0.085568	-0.02495	-0.031103	-0.035042	-0.02507	-0.029993	-0.03407	-0.02827	-0.019599	-0.02518
382.5	-0.04961	-0.079649	-0.085525	-0.02513	-0.031081	-0.035113	-0.02519	-0.029933	-0.034058	-0.02833	-0.019714	-0.025257
383	-0.04964	-0.079801	-0.085657	-0.0252	-0.031029	-0.035013	-0.02526	-0.029984	-0.034038	-0.02854	-0.019774	-0.025294
383.5	-0.04977	-0.080018	-0.085843	-0.02519	-0.031187	-0.035024	-0.02517	-0.030102	-0.03409	-0.02854	-0.019881	-0.025343
384	-0.04988	-0.080245	-0.086039	-0.02517	-0.031349	-0.035179	-0.02525	-0.030174	-0.034314	-0.02833	-0.019951	-0.025488
384.5	-0.04991	-0.080277	-0.086081	-0.02522	-0.031408	-0.035241	-0.02527	-0.030223	-0.034391	-0.02843	-0.019983	-0.025423
385	-0.04999	-0.080412	-0.08621	-0.02534	-0.031417	-0.035383	-0.02539	-0.030302	-0.034352	-0.02861	-0.020003	-0.025384
385.5	-0.05016	-0.08047	-0.086398	-0.02527	-0.031368	-0.035445	-0.02555	-0.030288	-0.034286	-0.02868	-0.020078	-0.025499
386	-0.05022	-0.080514	-0.086495	-0.02523	-0.031455	-0.035391	-0.02557	-0.030366	-0.034328	-0.02867	-0.020066	-0.025655
386.5	-0.05052	-0.080644	-0.086779	-0.02525	-0.031619	-0.035286	-0.02555	-0.030461	-0.034311	-0.02872	-0.019999	-0.025778
387	-0.05057	-0.080761	-0.086851	-0.02533	-0.031555	-0.035476	-0.02562	-0.030506	-0.034427	-0.02875	-0.020115	-0.02573
387.5	-0.0505	-0.080965	-0.087	-0.02545	-0.031599	-0.035645	-0.02568	-0.030573	-0.034561	-0.02872	-0.020211	-0.025823
388	-0.05048	-0.08106	-0.087171	-0.0255	-0.031754	-0.035605	-0.02577	-0.03071	-0.034651	-0.02892	-0.020189	-0.025826
388.5	-0.0506	-0.081168	-0.08729	-0.02554	-0.031784	-0.035627	-0.0258	-0.030691	-0.034782	-0.02902	-0.02012	-0.025813
389	-0.05084	-0.081362	-0.087339	-0.02558	-0.031825	-0.035814	-0.02582	-0.030733	-0.034727	-0.02905	-0.020297	-0.025877
389.5	-0.05093	-0.081495	-0.087457	-0.02569	-0.03182	-0.035957	-0.02595	-0.030864	-0.034698	-0.02916	-0.020428	-0.026065
390	-0.05097	-0.081575	-0.087576	-0.02567	-0.031833	-0.03578	-0.02598	-0.030812	-0.034794	-0.02912	-0.020471	-0.026118
390.5	-0.0511	-0.08168	-0.087799	-0.0257	-0.031926	-0.035855	-0.02599	-0.030846	-0.034807	-0.0292	-0.020515	-0.02601
391	-0.05125	-0.081806	-0.088004	-0.02568	-0.032071	-0.036044	-0.02598	-0.030969	-0.034895	-0.02934	-0.020537	-0.026044
391.5	-0.05125	-0.081983	-0.088083	-0.02577	-0.032089	-0.03601	-0.02602	-0.030999	-0.035057	-0.02939	-0.020552	-0.026167
392	-0.05139	-0.081996	-0.088164	-0.02598	-0.032094	-0.036048	-0.02611	-0.031055	-0.035183	-0.02935	-0.020512	-0.026306
392.5	-0.05158	-0.081963	-0.088235	-0.0259	-0.032104	-0.036132	-0.02616	-0.031076	-0.03519	-0.02932	-0.020697	-0.026367
393	-0.0517	-0.082156	-0.088381	-0.02587	-0.032142	-0.036285	-0.0262	-0.031173	-0.035156	-0.02946	-0.020759	-0.026419
393.5	-0.0517	-0.082323	-0.088482	-0.02598	-0.03214	-0.036286	-0.02621	-0.031257	-0.035262	-0.02969	-0.020718	-0.026392
394	-0.05175	-0.082419	-0.088649	-0.02608	-0.032173	-0.036353	-0.02631	-0.031266	-0.035426	-0.02961	-0.020743	-0.02643
394.5	-0.05187	-0.082489	-0.088778	-0.02618	-0.032318	-0.036387	-0.02644	-0.031328	-0.035424	-0.02964	-0.020761	-0.026463
395	-0.05201	-0.082728	-0.088916	-0.02623	-0.032391	-0.036487	-0.02658	-0.031415	-0.03538	-0.02975	-0.020785	-0.026492
395.5	-0.05213	-0.082859	-0.089056	-0.02623	-0.032623	-0.036592	-0.02663	-0.031441	-0.035406	-0.02983	-0.020847	-0.026608
396	-0.05219	-0.082932	-0.089197	-0.02621	-0.032712	-0.036608	-0.02669	-0.031509	-0.035447	-0.02983	-0.020899	-0.026658
396.5	-0.05224	-0.083005	-0.089346	-0.02628	-0.032611	-0.036594	-0.02673	-0.031625	-0.035463	-0.02987	-0.020975	-0.026732
397	-0.05232	-0.083124	-0.089439	-0.02636	-0.032686	-0.036635	-0.02678	-0.031735	-0.035637	-0.03003	-0.020966	-0.026804
397.5	-0.05248	-0.08337	-0.089601	-0.02629	-0.032747	-0.036645	-0.02678	-0.031724	-0.035787	-0.03006	-0.021047	-0.026837
398	-0.0525	-0.083474	-0.089774	-0.02641	-0.032733	-0.036712	-0.0269	-0.031729	-0.035743	-0.03002	-0.021143	-0.026852
398.5	-0.05255	-0.083516	-0.089998	-0.02658	-0.032753	-0.036901	-0.02698	-0.031706	-0.035843	-0.03012	-0.02124	-0.026905
399	-0.05262	-0.083647	-0.09011	-0.02661	-0.032936	-0.036971	-0.02691	-0.031716	-0.035962	-0.03022	-0.021348	-0.026912
399.5	-0.05274	-0.083743	-0.090131	-0.02673	-0.033011	-0.036981	-0.02689	-0.03188	-0.035916	-0.03031	-0.021386	-0.02701
400	-0.05282	-0.083879	-0.090311	-0.02688	-0.032967	-0.036931	-0.02706	-0.031999	-0.03594	-0.03036	-0.021388	-0.026959
	-0.05295	-0.084065	-0.0906	-0.02678	-0.033041	-0.037065	-0.02715	-0.032039	-0.03606	-0.03049	-0.021279	-0.026958
	-0.05304	-0.084115	-0.090625	-0.02675	-0.033056	-0.037189	-0.02717	-0.032153	-0.036004	-0.03052	-0.0213	-0.027192
	-0.05323	-0.084155	-0.090735	-0.0268	-0.033168	-0.03721	-0.02732	-0.032186	-0.036025	-0.03048	-0.021419	-0.027269
	-0.05341	-0.084254	-0.090867	-0.02692	-0.03322	-0.037303	-0.02735	-0.032208	-0.036132	-0.03058	-0.021517	-0.027298
	-0.05353	-0.084409	-0.090963	-0.02699	-0.033173	-0.037375	-0.02741	-0.03222	-0.036267	-0.03062	-0.021599	-0.027219
	-0.05355	-0.08463	-0.091043	-0.02706	-0.03325	-0.037403	-0.02745	-0.032203	-0.03633	-0.03066	-0.021638	-0.027249
	-0.05349	-0.084661	-0.091183	-0.02719	-0.033286	-0.037472	-0.02752	-0.032205	-0.036342	-0.03073	-0.021744	-0.027379
	-0.05367	-0.084813	-0.091256	-0.02711	-0.033392	-0.037461	-0.02761	-0.03226	-0.036192	-0.03083	-0.021635	-0.027406
	-0.05372	-0.084962	-0.091413	-0.02704	-0.033516	-0.037418	-0.02754	-0.032475	-0.036311	-0.03096	-0.021742	-0.027319
	-0.05384	-0.085032	-0.091626	-0.02707	-0.033539	-0.03733	-0.02762	-0.032536	-0.036559	-0.03111	-0.021887	-0.027374
	-0.05409	-0.085097	-0.091701	-0.02714	-0.033591	-0.037431	-0.02775	-0.032494	-0.036604	-0.03119	-0.021862	-0.027588
	-0.05422	-0.085242	-0.091821	-0.02732	-0.033596	-0.037605	-0.02782	-0.032484	-0.036558	-0.03124	-0.021907	-0.027704
	-0.05426	-0.085447	-0.091954	-0.02727	-0.033613	-0.037607	-0.02797	-0.0326	-0.03667	-0.0312	-0.021896	-0.027645
	-0.05434	-0.0856	-0.092116	-0.02721	-0.03369	-0.037588	-0.02807	-0.03271	-0.036723	-0.03135	-0.021903	-0.02768
	-0.05433	-0.085691	-0.092135	-0.02737	-0.033747	-0.037687	-0.02814	-0.032765	-0.03671	-0.03145	-0.022025	-0.027802
	-0.05428	-0.085701	-0.092272	-0.02752	-0.033761	-0.037804	-0.02813	-0.032793	-0.0369	-0.03147	-0.02213	-0.027846
	-0.05448	-0.085847	-0.092512	-0.02758	-0.033872	-0.037903	-0.028	-0.03279	-0.036961	-0.03157	-0.022182	-0.027864
	-0.05469	-0.086041	-0.092659	-0.0278	-0.033958	-0.03793	-0.02804	-0.03282	-0.036892	-0.03152	-0.022207	-0.027914
	-0.05479	-0.08621	-0.092855	-0.02779	-0.034026	-0.038077	-0.02815	-0.032862	-0.036955	-0.03146	-0.022275	-0.02799
	-0.05488	-0.086333	-0.093037	-0.02766	-0.034012	-0.038123	-0.02815	-0.032765	-0.037001	-0.0316	-0.022319	-0.028064
	-0.05488	-0.086435	-0.093153	-0.02762	-0.034024	-0.038161	-0.02827	-0.032875	-0.037101	-0.03175	-0.022345	-0.028077
	-0.05487	-0.086467	-0.093144	-0.0277	-0.034003	-0.038249	-0.02824	-0.032973	-0.037289	-0.03169	-0.022419	-0.028174
	-0.05498	-0.086552	-0.093311	-0.02791	-0.034001	-0.038189	-0.02828	-0.033041	-0.03729	-0.03173	-0.02246	-0.028286
	-0.05521	-0.086677	-0.093482	-0.02799	-0.034091	-0.03827	-0.02852	-0.033114	-0.037259	-0.03184	-0.02243	-0.028371
	-0.05523	-0.086779	-0.093551	-0.02799	-0.034146	-0.038358	-0.02872	-0.033117	-0.037237	-0.0319	-0.022532	-0.028437
	-0.05515	-0.086932	-0.093783	-0.02804	-0.034211	-0.038458	-0.02872	-0.033193	-0.037297	-0.03188	-0.022496	-0.028283
	-0.05528	-0.087082	-0.093954	-0.02804	-0.034333	-0.03847	-0.02868	-0.033364	-0.037449	-0.03191	-0.022461	-0.028193
	-0.05542	-0.08729	-0.09397	-0.02818	-0.034413	-0.038551	-0.02871	-0.033447	-0.037427	-0.03206	-0.022648	-0.028344
	-0.05547	-0.087351	-0.094126	-0.0283	-0.034434	-0.038638	-0.02874	-0.033459	-0.03749	-0.03209	-0.022681	-0.028404
	-0.05555	-0.087413	-0.094303	-0.02832	-0.034518	-0.038685	-0.02884	-0.033431	-0.037602	-0.03222	-0.022746	-0.028492
	-0.05567	-0.087492	-0.094435	-0.02833	-0.034683	-0.038661	-0.02889	-0.033494	-0.037612	-0.03223	-0.022787	-0.028541
	-0.0559	-0.08764	-0.094563	-0.0284	-0.034702	-0.038606	-0.0289	-0.033566	-0.03769	-0.03226	-0.022822	-0.028555
	-0.05605	-0.087628	-0.094638	-0.02842	-0.034833	-0.038622	-0.02901	-0.033549	-0.037723	-0.03233	-0.022898	-0.028626
	-0.05608	-0.08767	-0.094774	-0.02841	-0.034817	-0.038734	-0.02906	-0.033588	-0.037672	-0.03249	-0.022899	-0.028633
	-0.05605	-0.08796	-0.094902	-0.02852	-0.03477	-0.038926	-0.02894	-0.033701	-0.037777	-0.03256	-0.022955	-0.028665
	-0.05614	-0.088155	-0.095104	-0.02865	-0.034861	-0.03907	-0.02909	-0.033775	-0.037898	-0.03261	-0.023101	-0.028783
	-0.05629	-0.08818	-0.09521	-0.02882	-0.034837	-0.039062	-0.02932	-0.033888	-0.037933	-0.03271	-0.023114	-0.028907
	-0.05638	-0.088251	-0.095204	-0.02886	-0.034884	-0.039062	-0.02937	-0.033958	-0.0379	-0.03271	-0.023116	-0.02891
	-0.05647	-0.088323	-0.09542	-0.02877	-0.035031	-0.039118	-0.02929	-0.033972	-0.037944	-0.03276	-0.023224	-0.02897
	-0.05671	-0.08836	-0.095632	-0.02883	-0.035112	-0.039211	-0.02914	-0.033978	-0.038167	-0.03285	-0.023256	-0.029073
	-0.05689	-0.08864	-0.095771	-0.02886	-0.035108	-0.039291	-0.02927	-0.034024	-0.038289	-0.03295	-0.023262	-0.028962
	-0.057	-0.088792	-0.095898	-0.02894	-0.035214	-0.039382	-0.02941	-0.034092	-0.03823	-0.03315	-0.023317	-0.029039
	-0.05693	-0.088934	-0.096065	-0.02898	-0.035325	-0.039458	-0.02952	-0.034271	-0.038241	-0.03316	-0.023395	-0.029268
	-0.05705	-0.089094	-0.096147	-0.029	-0.035297	-0.039461	-0.02972	-0.034308	-0.038339	-0.03316	-0.023429	-0.02934
	-0.05714	-0.089157	-0.096169	-0.02892	-0.035302	-0.03951	-0.02978	-0.034254	-0.038411	-0.03315	-0.023509	-0.029284
	-0.05723	-0.089237	-0.09636	-0.02901	-0.035354	-0.039618	-0.02979	-0.03431	-0.038435	-0.03324	-0.023609	-0.029326
	-0.05728	-0.089299	-0.096494	-0.02919	-0.03548	-0.039647	-0.0298	-0.034343	-0.03845	-0.03334	-0.023637	-0.029442
	-0.05732	-0.089433	-0.096557	-0.02926	-0.03556	-0.039653	-0.02979	-0.034291	-0.03854	-0.03351	-0.023689	-0.02941
	-0.05745	-0.089401	-0.096683	-0.02929	-0.035593	-0.039694	-0.02981	-0.03446	-0.038731	-0.03362	-0.023757	-0.029428
	-0.05765	-0.08954	-0.096917	-0.02933	-0.035498	-0.03978	-0.02998	-0.034708	-0.03875	-0.03361	-0.02382	-0.029503
	-0.05777	-0.089752	-0.097123	-0.02949	-0.035671	-0.039761	-0.03001	-0.034696	-0.038754	-0.03366	-0.023845	-0.02951
	-0.05778	-0.089963	-0.097149	-0.02952	-0.035837	-0.039849	-0.02999	-0.034699	-0.038868	-0.03378	-0.023844	-0.029524
	-0.05781	-0.090135	-0.097301	-0.02936	-0.035921	-0.039992	-0.03006	-0.034627	-0.038848	-0.03378	-0.023839	-0.029612
	-0.05795	-0.090147	-0.097434	-0.02948	-0.035894	-0.040005	-0.03006	-0.034701	-0.03888	-0.03388	-0.023932	-0.029693
	-0.05806	-0.090187	-0.097553	-0.02954	-0.035893	-0.04014	-0.03016	-0.034786	-0.038958	-0.03398	-0.02396	-0.029803
	-0.05803	-0.090318	-0.097776	-0.02961	-0.035971	-0.04026	-0.0304	-0.034702	-0.039115	-0.03398	-0.023956	-0.029869
	-0.05817	-0.090401	-0.097971	-0.02964	-0.036023	-0.040298	-0.03036	-0.034765	-0.039122	-0.03402	-0.023977	-0.02987
	-0.05835	-0.090571	-0.097936	-0.02967	-0.036089	-0.040219	-0.03036	-0.034939	-0.039207	-0.03411	-0.024059	-0.029807
	-0.05837	-0.090785	-0.098093	-0.0298	-0.03608	-0.040189	-0.03047	-0.034994	-0.039366	-0.03412	-0.024153	-0.029889
	-0.0585	-0.090919	-0.098254	-0.02988	-0.035998	-0.040358	-0.0307	-0.035082	-0.039355	-0.03414	-0.024172	-0.029904
	-0.05855	-0.091	-0.098364	-0.02991	-0.036079	-0.040477	-0.03073	-0.0352	-0.039306	-0.03417	-0.024187	-0.029884
	-0.05868	-0.091044	-0.098474	-0.02995	-0.036284	-0.040427	-0.03068	-0.035177	-0.039243	-0.03428	-0.024288	-0.029873
	-0.05875	-0.091152	-0.098531	-0.03007	-0.036394	-0.040348	-0.0306	-0.035157	-0.039386	-0.03442	-0.024354	-0.030079
	-0.05876	-0.091207	-0.098752	-0.03003	-0.036455	-0.040534	-0.03074	-0.035226	-0.039417	-0.03447	-0.024305	-0.030331
	-0.0589	-0.091392	-0.098859	-0.02999	-0.036425	-0.04058	-0.03095	-0.03536	-0.039387	-0.03459	-0.024418	-0.030347
	-0.05895	-0.09145	-0.098985	-0.03019	-0.036501	-0.040591	-0.03099	-0.035475	-0.039547	-0.03465	-0.024489	-0.030268
	-0.05914	-0.091552	-0.099141	-0.03021	-0.036519	-0.040659	-0.03108	-0.035486	-0.039633	-0.03475	-0.024565	-0.03024
	-0.05931	-0.091653	-0.099228	-0.03014	-0.036536	-0.040814	-0.03123	-0.035467	-0.039723	-0.03487	-0.024552	-0.03055
	-0.05944	-0.091821	-0.099369	-0.0304	-0.036605	-0.040886	-0.03124	-0.035482	-0.039807	-0.03497	-0.024656	-0.030639
	-0.05969	-0.092059	-0.099389	-0.03053	-0.03665	-0.040865	-0.03124	-0.035554	-0.039851	-0.035	-0.024717	-0.030658
	-0.05971	-0.092172	-0.099563	-0.03047	-0.036788	-0.040889	-0.03128	-0.03568	-0.039896	-0.03504	-0.024749	-0.030563
	-0.05968	-0.092345	-0.099699	-0.03037	-0.036832	-0.041002	-0.03127	-0.035782	-0.039925	-0.03513	-0.024804	-0.030496
	-0.05981	-0.09244	-0.099822	-0.03047	-0.036899	-0.04116	-0.0314	-0.03581	-0.039476	-0.03507	-0.024743	-0.030658
	-0.05994	-0.092464	-0.099991	-0.03051	-0.036983	-0.041341	-0.03148	-0.035784	-0.038891	-0.03516	-0.024847	-0.030711
	-0.05997	-0.092534	-0.10004	-0.03052	-0.03701	-0.041193	-0.03132	-0.035859	-0.039616	-0.03518	-0.024883	-0.030784
	-0.06015	-0.092756	-0.100218	-0.03071	-0.037065	-0.041291	-0.03144	-0.035965	-0.040401	-0.03513	-0.024956	-0.030826
	-0.06019	-0.092818	-0.100435	-0.03089	-0.037146	-0.041377	-0.03141	-0.036081	-0.040364	-0.03535	-0.025091	-0.031063
	-0.06023	-0.092915	-0.100581	-0.0309	-0.037206	-0.041303	-0.03142	-0.036134	-0.040476	-0.03552	-0.025059	-0.031111
	-0.0604	-0.093098	-0.100586	-0.03086	-0.03717	-0.041446	-0.03156	-0.036163	-0.040564	-0.03562	-0.024942	-0.031071
	-0.06038	-0.093114	-0.100643	-0.03094	-0.037169	-0.041527	-0.03173	-0.036222	-0.040559	-0.03567	-0.024951	-0.031134
	-0.06055	-0.093111	-0.100903	-0.03098	-0.037232	-0.041618	-0.03183	-0.036182	-0.040539	-0.03567	-0.024935	-0.031035
	-0.06084	-0.093253	-0.101069	-0.03106	-0.037282	-0.041625	-0.03186	-0.036184	-0.040542	-0.03574	-0.025012	-0.031028
	-0.06091	-0.093486	-0.101218	-0.03106	-0.037421	-0.041661	-0.03188	-0.036147	-0.040665	-0.03582	-0.025252	-0.031211
	-0.06097	-0.093605	-0.101302	-0.031	-0.037481	-0.041722	-0.03196	-0.036235	-0.040677	-0.03583	-0.025316	-0.031338
	-0.06102	-0.09374	-0.101427	-0.03112	-0.037431	-0.041773	-0.03196	-0.036365	-0.040745	-0.03583	-0.025427	-0.031274
	-0.06112	-0.093843	-0.101605	-0.03133	-0.037486	-0.041804	-0.03196	-0.036414	-0.040717	-0.03602	-0.02552	-0.031462
	-0.06121	-0.093957	-0.101769	-0.03142	-0.03759	-0.041833	-0.03196	-0.036542	-0.040782	-0.03612	-0.02547	-0.031541
	-0.06133	-0.094063	-0.101856	-0.0313	-0.037627	-0.04201	-0.03211	-0.036552	-0.04094	-0.03617	-0.025392	-0.031521
	-0.06132	-0.094126	-0.101971	-0.0313	-0.037769	-0.041949	-0.03234	-0.036517	-0.04104	-0.03624	-0.025558	-0.031522
	-0.06137	-0.094238	-0.10213	-0.03137	-0.037848	-0.041961	-0.03239	-0.036622	-0.041134	-0.03635	-0.02568	-0.031574
	-0.06151	-0.094365	-0.102224	-0.03147	-0.037872	-0.042185	-0.03229	-0.036719	-0.041175	-0.03637	-0.025722	-0.031704
	-0.06154	-0.094548	-0.102296	-0.0316	-0.037944	-0.042249	-0.03229	-0.03673	-0.041216	-0.03648	-0.025785	-0.031666
	-0.06158	-0.094628	-0.102505	-0.03164	-0.037939	-0.042212	-0.03243	-0.036729	-0.041307	-0.03651	-0.025827	-0.031726
	-0.06186	-0.094685	-0.10277	-0.03173	-0.037935	-0.042234	-0.03268	-0.036751	-0.04142	-0.03658	-0.025885	-0.031906
	-0.06193	-0.094875	-0.102906	-0.03181	-0.038046	-0.042513	-0.03283	-0.036815	-0.041461	-0.0367	-0.025891	-0.032034
	-0.06189	-0.095099	-0.102973	-0.03178	-0.038055	-0.042602	-0.0328	-0.036904	-0.041588	-0.03659	-0.025937	-0.032009
	-0.06195	-0.095192	-0.10303	-0.03186	-0.038117	-0.04257	-0.03281	-0.037041	-0.041693	-0.03672	-0.025909	-0.031928
	-0.06204	-0.095304	-0.103213	-0.03198	-0.038258	-0.042634	-0.03281	-0.037144	-0.041679	-0.03689	-0.025993	-0.031926
	-0.0622	-0.095404	-0.103339	-0.03211	-0.038395	-0.042679	-0.03286	-0.037197	-0.04173	-0.03687	-0.02608	-0.032032
	-0.06241	-0.095435	-0.103505	-0.0322	-0.03844	-0.042739	-0.03286	-0.037263	-0.041743	-0.03686	-0.026097	-0.032063
	-0.06252	-0.09553	-0.103617	-0.03222	-0.038495	-0.042777	-0.03292	-0.037294	-0.04177	-0.03702	-0.026017	-0.032104
	-0.06255	-0.095706	-0.103734	-0.03225	-0.038564	-0.042811	-0.03303	-0.03731	-0.041734	-0.03709	-0.026124	-0.032268
	-0.06265	-0.095853	-0.103871	-0.03236	-0.038565	-0.04285	-0.03311	-0.037398	-0.041779	-0.03719	-0.026169	-0.032344
	-0.06271	-0.095869	-0.103988	-0.03245	-0.038606	-0.042972	-0.0331	-0.037413	-0.041923	-0.03732	-0.02624	-0.032348
	-0.06295	-0.095968	-0.10419	-0.03249	-0.038665	-0.043004	-0.03313	-0.037325	-0.041894	-0.03743	-0.026325	-0.032305
	-0.06297	-0.09618	-0.104205	-0.03237	-0.038704	-0.043042	-0.03323	-0.037392	-0.041892	-0.03748	-0.026435	-0.032408
	-0.06301	-0.096309	-0.104369	-0.03238	-0.038736	-0.043046	-0.03335	-0.037589	-0.042074	-0.03747	-0.02654	-0.032442
	-0.06314	-0.096345	-0.104619	-0.03243	-0.038822	-0.043054	-0.03345	-0.037598	-0.042183	-0.03752	-0.026636	-0.032485
	-0.0632	-0.096406	-0.104693	-0.03252	-0.038879	-0.04314	-0.03348	-0.037516	-0.042216	-0.03766	-0.026678	-0.032585
	-0.06323	-0.096586	-0.104788	-0.03263	-0.0389	-0.043193	-0.03348	-0.037701	-0.042235	-0.03778	-0.026645	-0.032614
	-0.06326	-0.09674	-0.104955	-0.03274	-0.038914	-0.043184	-0.03344	-0.037831	-0.042227	-0.03781	-0.026597	-0.032698
	-0.06354	-0.096939	-0.105096	-0.03293	-0.03883	-0.043238	-0.03353	-0.037843	-0.041878	-0.03782	-0.0266	-0.032784
	-0.06364	-0.096964	-0.105224	-0.03301	-0.038922	-0.043204	-0.03368	-0.037937	-0.042223	-0.03788	-0.026588	-0.032771
	-0.06364	-0.097024	-0.105351	-0.03295	-0.039054	-0.043287	-0.03373	-0.037968	-0.042873	-0.03798	-0.026633	-0.032772
	-0.0638	-0.097159	-0.105529	-0.03292	-0.039164	-0.043526	-0.03372	-0.038018	-0.042857	-0.03803	-0.026822	-0.032866
	-0.0639	-0.097226	-0.105631	-0.03304	-0.039267	-0.043556	-0.03388	-0.038087	-0.042946	-0.03801	-0.026855	-0.033005
	-0.06394	-0.097325	-0.105756	-0.03305	-0.039292	-0.043596	-0.03397	-0.03812	-0.043044	-0.03803	-0.026889	-0.033004
	-0.06409	-0.097502	-0.10588	-0.03325	-0.039271	-0.043661	-0.03399	-0.038129	-0.042959	-0.03823	-0.026935	-0.033027
	-0.06409	-0.09759	-0.106012	-0.0333	-0.039347	-0.043774	-0.03406	-0.038251	-0.042963	-0.03833	-0.026977	-0.033086
	-0.06416	-0.097712	-0.106127	-0.0333	-0.039429	-0.043873	-0.03406	-0.038291	-0.043151	-0.03839	-0.027008	-0.033046
	-0.06428	-0.097839	-0.106303	-0.03336	-0.039343	-0.043843	-0.03415	-0.038297	-0.043243	-0.03848	-0.026997	-0.033222
	-0.06429	-0.097973	-0.106369	-0.03343	-0.039373	-0.044006	-0.03433	-0.03826	-0.043226	-0.03859	-0.027119	-0.033416
	-0.06439	-0.098182	-0.106513	-0.03341	-0.039577	-0.043987	-0.03444	-0.038291	-0.043378	-0.03853	-0.027219	-0.03351
	-0.06451	-0.098185	-0.106754	-0.03349	-0.039611	-0.043944	-0.03448	-0.038468	-0.043448	-0.0385	-0.02725	-0.033432
	-0.06475	-0.098338	-0.106923	-0.03357	-0.03956	-0.04396	-0.03459	-0.038598	-0.043492	-0.03857	-0.027213	-0.0334
	-0.06488	-0.098552	-0.106992	-0.03365	-0.039664	-0.043993	-0.03461	-0.038594	-0.0435	-0.03869	-0.027243	-0.033561
	-0.0649	-0.098595	-0.107133	-0.03371	-0.039769	-0.044086	-0.03458	-0.038615	-0.043551	-0.03881	-0.027294	-0.033536
	-0.06503	-0.098711	-0.107268	-0.03387	-0.039811	-0.044175	-0.03458	-0.038711	-0.043609	-0.03878	-0.027447	-0.03347
	-0.06514	-0.098841	-0.107311	-0.03391	-0.039844	-0.044322	-0.03456	-0.038813	-0.043652	-0.03887	-0.027551	-0.033535
	-0.06515	-0.098908	-0.107432	-0.03394	-0.039909	-0.044382	-0.03466	-0.038837	-0.043756	-0.03893	-0.027477	-0.033567
	-0.06521	-0.099017	-0.107556	-0.03397	-0.039972	-0.044442	-0.03471	-0.038778	-0.04383	-0.03899	-0.02752	-0.03372
	-0.06531	-0.099112	-0.107636	-0.03408	-0.040013	-0.044393	-0.03474	-0.038916	-0.043886	-0.0392	-0.027659	-0.0338
	-0.06536	-0.09928	-0.107781	-0.03409	-0.040158	-0.044429	-0.03475	-0.038978	-0.043928	-0.03923	-0.027769	-0.033815
	-0.06543	-0.099424	-0.107946	-0.03414	-0.040153	-0.04456	-0.03491	-0.039067	-0.043909	-0.0392	-0.027737	-0.033771
	-0.06563	-0.099548	-0.108047	-0.03424	-0.04013	-0.044547	-0.03507	-0.03912	-0.044086	-0.0393	-0.027721	-0.033742
	-0.06577	-0.09968	-0.108126	-0.03426	-0.04021	-0.044683	-0.03509	-0.039012	-0.044278	-0.03937	-0.027705	-0.033817
	-0.0659	-0.099746	-0.108354	-0.03428	-0.04027	-0.044747	-0.03522	-0.039141	-0.044247	-0.03936	-0.027905	-0.033953
	-0.06603	-0.099734	-0.108526	-0.03432	-0.040327	-0.044759	-0.03527	-0.039223	-0.044111	-0.03951	-0.027985	-0.034105
	-0.0661	-0.099888	-0.108787	-0.03435	-0.04046	-0.044858	-0.03521	-0.039213	-0.04418	-0.03962	-0.027955	-0.034239
	-0.06614	-0.100086	-0.108933	-0.03445	-0.040486	-0.045012	-0.03517	-0.039195	-0.044297	-0.03974	-0.028057	-0.034145
	-0.06627	-0.100072	-0.108888	-0.0346	-0.040483	-0.044986	-0.0352	-0.039348	-0.044312	-0.03974	-0.028165	-0.03415
	-0.06636	-0.100261	-0.10894	-0.03458	-0.040499	-0.045034	-0.03527	-0.039424	-0.044326	-0.03974	-0.028065	-0.034206
	-0.06638	-0.100411	-0.109085	-0.03473	-0.040537	-0.045119	-0.03537	-0.039507	-0.044428	-0.03992	-0.028146	-0.034261
	-0.06651	-0.100476	-0.109236	-0.03489	-0.04065	-0.045084	-0.03549	-0.039612	-0.044516	-0.0401	-0.028277	-0.034323
	-0.06669	-0.100586	-0.109356	-0.03489	-0.040656	-0.04516	-0.03559	-0.039563	-0.044642	-0.04023	-0.02826	-0.034374
	-0.06672	-0.100791	-0.10948	-0.03495	-0.040707	-0.045234	-0.03563	-0.039579	-0.044649	-0.04027	-0.028359	-0.034428
	-0.0668	-0.100883	-0.109709	-0.03501	-0.040841	-0.045279	-0.03562	-0.039662	-0.044717	-0.04036	-0.028378	-0.034556
	-0.06694	-0.101014	-0.109963	-0.03504	-0.040966	-0.045346	-0.03566	-0.039656	-0.044746	-0.04031	-0.02817	-0.034626
	-0.06693	-0.101207	-0.109958	-0.03501	-0.040845	-0.045416	-0.03579	-0.03972	-0.044728	-0.04039	-0.028197	-0.034583
	-0.06706	-0.101233	-0.110038	-0.03498	-0.04085	-0.045499	-0.03587	-0.039882	-0.044731	-0.04052	-0.028463	-0.034655
	-0.06717	-0.101237	-0.110251	-0.03514	-0.041021	-0.045536	-0.03588	-0.040064	-0.0448	-0.04044	-0.028538	-0.034827
	-0.06731	-0.101357	-0.110235	-0.03536	-0.041131	-0.04565	-0.0359	-0.040115	-0.044908	-0.04043	-0.028592	-0.034875
	-0.06746	-0.101541	-0.110331	-0.03536	-0.041096	-0.045845	-0.03596	-0.040034	-0.044955	-0.04061	-0.028613	-0.034782
	-0.06753	-0.101694	-0.110515	-0.03547	-0.041008	-0.045875	-0.03611	-0.040068	-0.044988	-0.04075	-0.028687	-0.034867
	-0.06768	-0.101846	-0.110741	-0.03554	-0.041161	-0.045803	-0.03636	-0.040145	-0.045184	-0.04074	-0.028795	-0.034921
	-0.06779	-0.101926	-0.110825	-0.03564	-0.041282	-0.045823	-0.03632	-0.040233	-0.045441	-0.04086	-0.028756	-0.03489
	-0.06782	-0.102072	-0.111024	-0.03563	-0.041299	-0.045838	-0.03622	-0.040305	-0.045481	-0.04104	-0.028735	-0.034988
	-0.06791	-0.102155	-0.111083	-0.03549	-0.041454	-0.045928	-0.03634	-0.040269	-0.045349	-0.04119	-0.028809	-0.035076
	-0.06802	-0.102197	-0.111097	-0.0355	-0.041556	-0.046003	-0.03639	-0.040303	-0.045329	-0.04111	-0.028937	-0.035095
	-0.06803	-0.102314	-0.111302	-0.03567	-0.041608	-0.046092	-0.03639	-0.040436	-0.045313	-0.04116	-0.028911	-0.035173
	-0.06822	-0.102374	-0.111412	-0.03585	-0.041734	-0.046143	-0.03656	-0.04044	-0.045349	-0.04132	-0.02891	-0.035181
	-0.06844	-0.102525	-0.111537	-0.03596	-0.0417	-0.046199	-0.03656	-0.04057	-0.045408	-0.04132	-0.028927	-0.035205
	-0.06847	-0.102655	-0.111678	-0.03601	-0.041686	-0.046287	-0.03664	-0.040566	-0.045567	-0.04133	-0.029002	-0.03533
	-0.06854	-0.102789	-0.111931	-0.03596	-0.04167	-0.046245	-0.03677	-0.040597	-0.045771	-0.04145	-0.029081	-0.035495
	-0.06858	-0.102903	-0.112089	-0.03597	-0.04179	-0.046384	-0.0368	-0.040765	-0.045873	-0.04145	-0.029182	-0.035559
	-0.06858	-0.103025	-0.112154	-0.03613	-0.041986	-0.046383	-0.03693	-0.040846	-0.04592	-0.0415	-0.029327	-0.035518
	-0.06883	-0.103197	-0.112298	-0.03622	-0.041882	-0.046381	-0.0369	-0.040878	-0.045897	-0.0417	-0.029411	-0.035445
	-0.06902	-0.103368	-0.112423	-0.0362	-0.041942	-0.046524	-0.03687	-0.04089	-0.045873	-0.04188	-0.029424	-0.035556
	-0.06903	-0.103396	-0.112562	-0.03626	-0.042009	-0.046552	-0.037	-0.040899	-0.045984	-0.04187	-0.029464	-0.035714
	-0.06904	-0.103461	-0.112731	-0.03635	-0.042104	-0.046514	-0.03711	-0.040984	-0.04604	-0.04186	-0.0293	-0.035699
	-0.06903	-0.103555	-0.11286	-0.03649	-0.042158	-0.046638	-0.03713	-0.041162	-0.045942	-0.04201	-0.029317	-0.035769
	-0.0692	-0.103745	-0.113032	-0.0367	-0.042102	-0.046796	-0.0372	-0.041137	-0.046077	-0.04208	-0.029539	-0.035925
	-0.06938	-0.103899	-0.1132	-0.03677	-0.042219	-0.046855	-0.03716	-0.041123	-0.046173	-0.04223	-0.02958	-0.035968
	-0.06943	-0.103939	-0.113241	-0.03677	-0.042355	-0.046913	-0.03712	-0.041141	-0.046217	-0.04215	-0.029544	-0.035922
	-0.06958	-0.104064	-0.113169	-0.03681	-0.042315	-0.046849	-0.03735	-0.041116	-0.046325	-0.04219	-0.029575	-0.035963
	-0.06978	-0.10422	-0.113404	-0.03688	-0.042274	-0.04692	-0.03746	-0.041148	-0.046351	-0.0425	-0.029663	-0.036075
	-0.06984	-0.104248	-0.113644	-0.03692	-0.042383	-0.047048	-0.03747	-0.041201	-0.046259	-0.04257	-0.029699	-0.036025
	-0.06979	-0.104236	-0.113788	-0.03697	-0.042529	-0.04712	-0.03761	-0.041379	-0.046418	-0.04254	-0.029832	-0.036027
	-0.06986	-0.104427	-0.114021	-0.03711	-0.042582	-0.04717	-0.0376	-0.041522	-0.046626	-0.0425	-0.029895	-0.036172
	-0.06995	-0.104617	-0.114185	-0.03711	-0.042598	-0.047218	-0.0376	-0.041629	-0.04674	-0.04263	-0.029952	-0.036206
	-0.07007	-0.104776	-0.114294	-0.03713	-0.042677	-0.047292	-0.03764	-0.041672	-0.046736	-0.04281	-0.029961	-0.036143
	-0.07015	-0.104909	-0.114317	-0.0372	-0.042751	-0.047344	-0.03775	-0.041655	-0.046697	-0.04278	-0.029984	-0.036309
	-0.07018	-0.105004	-0.114415	-0.03722	-0.042856	-0.047366	-0.03794	-0.041666	-0.046763	-0.04288	-0.030136	-0.036491
	-0.0703	-0.105077	-0.114549	-0.03724	-0.042964	-0.047463	-0.03796	-0.041763	-0.046761	-0.04293	-0.030143	-0.036495
	-0.07054	-0.105236	-0.114646	-0.03748	-0.042867	-0.047503	-0.03804	-0.041844	-0.046836	-0.04304	-0.030147	-0.036442
	-0.07066	-0.105412	-0.114814	-0.03758	-0.042962	-0.047685	-0.03809	-0.041801	-0.047042	-0.04317	-0.030226	-0.036444
	-0.07078	-0.10549	-0.114852	-0.03761	-0.042986	-0.047747	-0.03811	-0.041778	-0.047093	-0.04327	-0.030285	-0.036487
	-0.07089	-0.105655	-0.114973	-0.03757	-0.043019	-0.047705	-0.03835	-0.04186	-0.047068	-0.04341	-0.030349	-0.036451
	-0.07094	-0.105712	-0.115179	-0.03752	-0.043138	-0.047738	-0.03837	-0.041984	-0.047085	-0.04344	-0.030308	-0.036591
	-0.07107	-0.105881	-0.115283	-0.03772	-0.043219	-0.047799	-0.03834	-0.042075	-0.047069	-0.04345	-0.030299	-0.036647
	-0.07114	-0.106052	-0.115414	-0.03785	-0.043201	-0.047924	-0.03839	-0.042101	-0.047095	-0.04351	-0.030454	-0.03669
	-0.0713	-0.106097	-0.115625	-0.03782	-0.043171	-0.048047	-0.03837	-0.042154	-0.047097	-0.04364	-0.030494	-0.036842
	-0.07136	-0.106145	-0.115876	-0.03776	-0.043343	-0.048016	-0.03827	-0.042338	-0.047193	-0.04368	-0.030544	-0.036863
	-0.07146	-0.106322	-0.116128	-0.03785	-0.043423	-0.048036	-0.03836	-0.042395	-0.047312	-0.04382	-0.030592	-0.036833
	-0.07149	-0.106403	-0.116288	-0.03793	-0.043447	-0.048147	-0.03851	-0.042326	-0.047362	-0.04394	-0.030613	-0.036892
	-0.07145	-0.106502	-0.116301	-0.03805	-0.04351	-0.04822	-0.03865	-0.042237	-0.047517	-0.04393	-0.030731	-0.037001
	-0.07157	-0.106673	-0.116443	-0.03828	-0.043541	-0.048247	-0.03868	-0.042351	-0.04747	-0.044	-0.030848	-0.037075
	-0.07169	-0.106689	-0.116535	-0.03828	-0.043505	-0.048259	-0.03876	-0.04251	-0.04744	-0.044	-0.030893	-0.037109
	-0.07182	-0.106847	-0.116555	-0.03824	-0.043527	-0.048388	-0.03874	-0.042466	-0.047613	-0.04415	-0.030882	-0.037205
	-0.07186	-0.10709	-0.116749	-0.03828	-0.043663	-0.04846	-0.03882	-0.042592	-0.047738	-0.04428	-0.030958	-0.037266
	-0.07195	-0.10715	-0.116873	-0.03831	-0.043776	-0.048512	-0.03899	-0.042731	-0.047748	-0.04441	-0.030967	-0.037264
	-0.07207	-0.107132	-0.116997	-0.03843	-0.043801	-0.048624	-0.03894	-0.042721	-0.04771	-0.04449	-0.030916	-0.037383
	-0.07215	-0.107268	-0.117199	-0.03851	-0.04399	-0.048705	-0.0389	-0.042763	-0.047853	-0.04452	-0.031056	-0.037471
	-0.07229	-0.107431	-0.117259	-0.03871	-0.04408	-0.04878	-0.03902	-0.042894	-0.047929	-0.04456	-0.031124	-0.037405
	-0.07244	-0.107475	-0.117407	-0.03877	-0.04404	-0.048801	-0.03919	-0.042893	-0.048047	-0.04463	-0.031142	-0.037351
	-0.07255	-0.107555	-0.117653	-0.03877	-0.044023	-0.048869	-0.03924	-0.042822	-0.04818	-0.04458	-0.031161	-0.037383
	-0.07258	-0.107815	-0.117814	-0.03894	-0.044075	-0.049032	-0.03932	-0.042909	-0.048179	-0.04456	-0.031121	-0.03758
	-0.07264	-0.108022	-0.117822	-0.03894	-0.044069	-0.049099	-0.03939	-0.043029	-0.048273	-0.04463	-0.031097	-0.037668
	-0.07273	-0.108073	-0.117934	-0.0389	-0.044107	-0.049105	-0.03938	-0.043129	-0.048299	-0.04464	-0.031252	-0.037759
	-0.07287	-0.108224	-0.118075	-0.03902	-0.044233	-0.049128	-0.03938	-0.043138	-0.048341	-0.04486	-0.031223	-0.037782
	-0.07302	-0.108312	-0.118161	-0.039	-0.044262	-0.049147	-0.03951	-0.043233	-0.048533	-0.0452	-0.03131	-0.03783
	-0.0731	-0.108391	-0.118356	-0.03914	-0.044311	-0.04915	-0.03969	-0.043252	-0.04853	-0.04529	-0.031514	-0.037952
	-0.07323	-0.108542	-0.118453	-0.03942	-0.044357	-0.049265	-0.03968	-0.043275	-0.048402	-0.04533	-0.031689	-0.037926
	-0.07334	-0.108596	-0.118558	-0.0394	-0.04444	-0.049343	-0.03968	-0.043297	-0.048551	-0.04528	-0.031697	-0.037935
	-0.07346	-0.108687	-0.118763	-0.03945	-0.044515	-0.049324	-0.03975	-0.043328	-0.048654	-0.04531	-0.031651	-0.037993
	-0.07346	-0.108809	-0.118895	-0.03957	-0.044582	-0.049444	-0.03986	-0.043477	-0.048623	-0.04542	-0.031724	-0.038025
	-0.07357	-0.10894	-0.119056	-0.03961	-0.044551	-0.049557	-0.03997	-0.043521	-0.048622	-0.04557	-0.031806	-0.03799
	-0.07376	-0.108961	-0.119313	-0.0396	-0.044643	-0.049522	-0.04012	-0.043596	-0.048777	-0.04569	-0.031747	-0.038081
	-0.07383	-0.10909	-0.11935	-0.0397	-0.044712	-0.049562	-0.04023	-0.043619	-0.048944	-0.04572	-0.031848	-0.038162
	-0.07383	-0.109276	-0.119376	-0.0398	-0.04483	-0.049553	-0.04015	-0.043676	-0.049015	-0.04578	-0.031976	-0.038212
	-0.07399	-0.109374	-0.119521	-0.03981	-0.044974	-0.049614	-0.04018	-0.043829	-0.049102	-0.04589	-0.031967	-0.038287
	-0.07418	-0.109517	-0.119691	-0.03983	-0.04492	-0.049743	-0.04024	-0.04396	-0.049156	-0.04596	-0.032007	-0.03841
	-0.07426	-0.109642	-0.119874	-0.03999	-0.044924	-0.049804	-0.04036	-0.04395	-0.049142	-0.04602	-0.03197	-0.038432
	-0.0743	-0.109715	-0.11998	-0.04015	-0.045047	-0.049866	-0.04043	-0.043979	-0.049271	-0.04607	-0.031992	-0.038519
	-0.07432	-0.109834	-0.120077	-0.04027	-0.045181	-0.049917	-0.04038	-0.04417	-0.049364	-0.04616	-0.032064	-0.038517
	-0.07443	-0.109866	-0.120113	-0.04034	-0.045198	-0.049994	-0.04051	-0.044181	-0.049344	-0.04629	-0.032166	-0.038555
	-0.07455	-0.110051	-0.120193	-0.04028	-0.045089	-0.050127	-0.04064	-0.044052	-0.049431	-0.04643	-0.032275	-0.038649
	-0.07459	-0.110257	-0.12047	-0.04037	-0.045096	-0.050346	-0.04065	-0.044025	-0.049595	-0.04652	-0.032269	-0.038626
	-0.07478	-0.110386	-0.12056	-0.04054	-0.045274	-0.050283	-0.0407	-0.044068	-0.049667	-0.04671	-0.032355	-0.038664
	-0.07486	-0.110442	-0.120592	-0.04059	-0.045327	-0.050181	-0.04075	-0.044103	-0.049634	-0.04669	-0.032287	-0.038725
	-0.07478	-0.110536	-0.120727	-0.04069	-0.045325	-0.050218	-0.04075	-0.044235	-0.049694	-0.04683	-0.032397	-0.038811
	-0.07487	-0.110729	-0.120968	-0.0407	-0.045404	-0.050213	-0.04083	-0.044379	-0.049746	-0.04696	-0.032516	-0.038951
	-0.07512	-0.110853	-0.121173	-0.04064	-0.04555	-0.050292	-0.0408	-0.044405	-0.049777	-0.04694	-0.032545	-0.038973
	-0.07527	-0.110948	-0.121261	-0.04079	-0.045672	-0.050364	-0.04084	-0.044518	-0.049945	-0.04706	-0.032503	-0.038895
	-0.07535	-0.111124	-0.121344	-0.04084	-0.045719	-0.050453	-0.04099	-0.044593	-0.049969	-0.047	-0.032623	-0.039008
	-0.07553	-0.11117	-0.121545	-0.04083	-0.045728	-0.05054	-0.04108	-0.044598	-0.049964	-0.04708	-0.032744	-0.038974
	-0.07559	-0.111251	-0.12166	-0.04094	-0.045666	-0.050725	-0.04125	-0.044674	-0.050015	-0.04717	-0.032694	-0.038959
	-0.07559	-0.111357	-0.121693	-0.04112	-0.04569	-0.050754	-0.04132	-0.044644	-0.050069	-0.04726	-0.032712	-0.039126
	-0.07555	-0.111508	-0.121817	-0.04112	-0.045784	-0.050774	-0.04134	-0.044696	-0.050108	-0.04739	-0.032726	-0.0393
	-0.07573	-0.111675	-0.122027	-0.04121	-0.045824	-0.050842	-0.04135	-0.044861	-0.050187	-0.04745	-0.032716	-0.039386
	-0.0759	-0.111747	-0.122207	-0.04135	-0.045823	-0.050857	-0.04136	-0.044777	-0.050241	-0.04753	-0.03276	-0.039511
	-0.07588	-0.111751	-0.122285	-0.0414	-0.045873	-0.050958	-0.04143	-0.044694	-0.05024	-0.04767	-0.032893	-0.039477
	-0.07601	-0.112	-0.122388	-0.04148	-0.046015	-0.050945	-0.04158	-0.044724	-0.050335	-0.04777	-0.032934	-0.039459
	-0.07624	-0.112075	-0.122453	-0.04151	-0.046156	-0.051001	-0.04157	-0.044876	-0.050395	-0.04788	-0.032937	-0.039565
	-0.0763	-0.112125	-0.122606	-0.04157	-0.046226	-0.051043	-0.04158	-0.045053	-0.050489	-0.04801	-0.033023	-0.039509
	-0.0762	-0.1124	-0.122717	-0.04158	-0.046216	-0.051133	-0.04171	-0.045101	-0.050626	-0.04797	-0.03297	-0.039573
	-0.07638	-0.112499	-0.122894	-0.04163	-0.046256	-0.051193	-0.04177	-0.045191	-0.050673	-0.04803	-0.033019	-0.039701
	-0.07649	-0.112576	-0.12314	-0.04175	-0.046359	-0.051337	-0.04173	-0.045303	-0.050655	-0.04817	-0.033215	-0.039748
	-0.07649	-0.112756	-0.123397	-0.04192	-0.046403	-0.051383	-0.04184	-0.045336	-0.050784	-0.04828	-0.033297	-0.039801
	-0.07665	-0.112933	-0.123455	-0.04203	-0.04632	-0.051295	-0.04201	-0.045302	-0.050817	-0.04837	-0.033192	-0.039842
	-0.07674	-0.11306	-0.123451	-0.04205	-0.046415	-0.051351	-0.04204	-0.045343	-0.050801	-0.04835	-0.033246	-0.039773
	-0.07693	-0.11313	-0.12362	-0.04209	-0.046536	-0.051419	-0.04204	-0.045372	-0.050938	-0.04846	-0.033385	-0.039789
	-0.07707	-0.1132	-0.123791	-0.04221	-0.04656	-0.051535	-0.04204	-0.04548	-0.050991	-0.04846	-0.033414	-0.039918
	-0.0771	-0.113312	-0.123915	-0.04229	-0.046509	-0.051692	-0.04216	-0.045505	-0.051108	-0.04847	-0.033472	-0.040098
	-0.07721	-0.113481	-0.124062	-0.04224	-0.046567	-0.051748	-0.04227	-0.045681	-0.051109	-0.04866	-0.033443	-0.040223
	-0.07733	-0.113546	-0.124399	-0.04252	-0.046743	-0.051674	-0.04241	-0.0457	-0.051166	-0.04865	-0.033481	-0.040149
	-0.07736	-0.11363	-0.12448	-0.04256	-0.046805	-0.051783	-0.04249	-0.045641	-0.051352	-0.04873	-0.033549	-0.040184
	-0.07744	-0.113738	-0.124593	-0.04254	-0.046861	-0.051918	-0.04261	-0.045679	-0.051371	-0.04895	-0.033611	-0.040278
	-0.07749	-0.113839	-0.124652	-0.04266	-0.046862	-0.051885	-0.04263	-0.045811	-0.051452	-0.049	-0.033747	-0.040397
	-0.07761	-0.113921	-0.124705	-0.04268	-0.046878	-0.051967	-0.04256	-0.045904	-0.051412	-0.04902	-0.033725	-0.040462
	-0.07782	-0.114053	-0.1248	-0.04278	-0.047022	-0.052049	-0.0426	-0.045928	-0.051383	-0.04916	-0.033777	-0.040438
	-0.07785	-0.11419	-0.124911	-0.04277	-0.047079	-0.052158	-0.04278	-0.045955	-0.051431	-0.04917	-0.033918	-0.040403
	-0.07797	-0.114312	-0.125161	-0.04286	-0.047046	-0.052364	-0.04283	-0.045976	-0.051599	-0.04937	-0.033885	-0.040537
	-0.0781	-0.114577	-0.12524	-0.04294	-0.047161	-0.052321	-0.04286	-0.046049	-0.051812	-0.04953	-0.033863	-0.040578
	-0.07813	-0.114695	-0.125302	-0.04311	-0.04721	-0.052327	-0.04293	-0.046148	-0.051991	-0.04946	-0.033893	-0.040505
	-0.07833	-0.114716	-0.125536	-0.04323	-0.04726	-0.052403	-0.043	-0.046196	-0.051952	-0.04951	-0.034014	-0.040551
	-0.07848	-0.114821	-0.12573	-0.04319	-0.047335	-0.052418	-0.04301	-0.046258	-0.051926	-0.04948	-0.034105	-0.040708
	-0.07856	-0.11496	-0.125912	-0.0433	-0.047421	-0.052607	-0.04304	-0.04641	-0.052033	-0.04951	-0.034123	-0.040797
	-0.07859	-0.114999	-0.125972	-0.04349	-0.047392	-0.052672	-0.04315	-0.046396	-0.051938	-0.04974	-0.034116	-0.04083
	-0.07864	-0.115089	-0.125971	-0.04356	-0.0474	-0.052639	-0.04319	-0.046361	-0.05202	-0.04995	-0.034223	-0.040798
	-0.07872	-0.115194	-0.126169	-0.04352	-0.047553	-0.052744	-0.04325	-0.046502	-0.052168	-0.04992	-0.03426	-0.040801
	-0.07883	-0.115261	-0.126307	-0.04351	-0.047549	-0.052811	-0.04335	-0.046606	-0.052217	-0.04989	-0.034261	-0.040854
	-0.07904	-0.115359	-0.126422	-0.04364	-0.047557	-0.052883	-0.04352	-0.046823	-0.052326	-0.05007	-0.034357	-0.040869
	-0.07909	-0.115521	-0.126621	-0.04378	-0.04766	-0.052912	-0.04342	-0.046861	-0.052424	-0.05019	-0.034362	-0.040967
	-0.07907	-0.115715	-0.126674	-0.04395	-0.047769	-0.052931	-0.04333	-0.046793	-0.052432	-0.05023	-0.034407	-0.041093
	-0.07912	-0.115874	-0.126811	-0.04392	-0.047795	-0.052897	-0.04343	-0.04677	-0.05245	-0.05032	-0.034535	-0.041159
	-0.07924	-0.115965	-0.126993	-0.04391	-0.04796	-0.052951	-0.04348	-0.046842	-0.052532	-0.05043	-0.034554	-0.041123
	-0.07936	-0.116034	-0.127031	-0.044	-0.047961	-0.053095	-0.04351	-0.046873	-0.052587	-0.05054	-0.034577	-0.041167
	-0.07948	-0.116168	-0.127199	-0.04408	-0.048068	-0.053158	-0.04367	-0.047018	-0.0526	-0.0507	-0.034686	-0.041297
	-0.07964	-0.116285	-0.127486	-0.04413	-0.048144	-0.053175	-0.04377	-0.047139	-0.052546	-0.05074	-0.034676	-0.041253
	-0.07976	-0.116327	-0.127517	-0.0442	-0.048092	-0.053236	-0.04384	-0.047163	-0.052665	-0.05082	-0.034724	-0.041347
	-0.07987	-0.116533	-0.127732	-0.04432	-0.048104	-0.053363	-0.04385	-0.047127	-0.052792	-0.05099	-0.034761	-0.041384
	-0.0799	-0.116647	-0.127842	-0.04438	-0.048283	-0.053396	-0.04387	-0.047156	-0.052844	-0.05114	-0.034725	-0.041429
	-0.08	-0.116844	-0.127857	-0.04459	-0.048418	-0.053389	-0.04398	-0.047354	-0.052953	-0.0511	-0.034827	-0.041591
	-0.08008	-0.117047	-0.128028	-0.04463	-0.048353	-0.053401	-0.04413	-0.047361	-0.053042	-0.05104	-0.034887	-0.04169
	-0.08011	-0.117012	-0.128117	-0.04466	-0.048435	-0.053437	-0.04418	-0.047317	-0.053169	-0.05119	-0.034805	-0.041714
	-0.08014	-0.117039	-0.128146	-0.04469	-0.048419	-0.053624	-0.04427	-0.047279	-0.053236	-0.05138	-0.034874	-0.04162
	-0.08035	-0.117269	-0.128331	-0.04487	-0.048388	-0.05371	-0.04435	-0.047318	-0.053289	-0.05148	-0.035095	-0.041648
	-0.08048	-0.117448	-0.128628	-0.04493	-0.04851	-0.053744	-0.0444	-0.047482	-0.05339	-0.05149	-0.035088	-0.041731
	-0.08053	-0.117515	-0.128718	-0.04499	-0.048572	-0.053811	-0.04453	-0.047577	-0.053509	-0.05154	-0.035087	-0.041772
	-0.08069	-0.117608	-0.128722	-0.04516	-0.048676	-0.053934	-0.04458	-0.047559	-0.053558	-0.0517	-0.035222	-0.04189
	-0.08077	-0.117688	-0.128966	-0.04526	-0.048763	-0.053933	-0.04453	-0.047655	-0.053557	-0.05178	-0.0353	-0.04193
	-0.08092	-0.117866	-0.129129	-0.04541	-0.04885	-0.053897	-0.04457	-0.047794	-0.053546	-0.0518	-0.035361	-0.041944
	-0.08103	-0.117968	-0.129173	-0.04547	-0.048938	-0.053976	-0.04464	-0.047861	-0.05356	-0.05173	-0.035428	-0.042037
	-0.08112	-0.117992	-0.129398	-0.04556	-0.048994	-0.053968	-0.04472	-0.047868	-0.053735	-0.05189	-0.035435	-0.042138
	-0.08122	-0.118156	-0.129639	-0.0456	-0.04901	-0.053975	-0.04492	-0.047932	-0.053867	-0.05209	-0.035413	-0.042143
	-0.08124	-0.11823	-0.129674	-0.04563	-0.049021	-0.054139	-0.04502	-0.047963	-0.053875	-0.0521	-0.035615	-0.042102
	-0.08142	-0.118291	-0.129691	-0.04567	-0.04904	-0.054296	-0.04508	-0.048003	-0.053886	-0.05227	-0.035603	-0.042173
	-0.08157	-0.118461	-0.129882	-0.04572	-0.049104	-0.054409	-0.04506	-0.048044	-0.054049	-0.0524	-0.035673	-0.042093
	-0.08167	-0.118622	-0.13011	-0.0458	-0.049149	-0.054481	-0.04514	-0.048113	-0.054035	-0.05255	-0.035701	-0.042222
	-0.08188	-0.11874	-0.130318	-0.04585	-0.049237	-0.054457	-0.04516	-0.048177	-0.054042	-0.05258	-0.035589	-0.042346
	-0.08194	-0.11879	-0.130464	-0.04594	-0.049334	-0.054508	-0.04526	-0.048215	-0.054149	-0.05263	-0.035715	-0.042444
	-0.08191	-0.118969	-0.130469	-0.04602	-0.049388	-0.054594	-0.04531	-0.048311	-0.054278	-0.05268	-0.035795	-0.04256
	-0.08195	-0.11909	-0.130524	-0.04606	-0.049458	-0.054678	-0.04531	-0.048396	-0.054367	-0.05272	-0.035741	-0.042503
	-0.08206	-0.11923	-0.13067	-0.04618	-0.049408	-0.054684	-0.0454	-0.048417	-0.054414	-0.05299	-0.035802	-0.04249
	-0.08215	-0.119325	-0.130852	-0.04637	-0.049417	-0.054757	-0.04541	-0.048528	-0.054507	-0.05313	-0.035883	-0.042551
	-0.08235	-0.119452	-0.131071	-0.04644	-0.04955	-0.054858	-0.04554	-0.048647	-0.054583	-0.05312	-0.036043	-0.04268
	-0.08235	-0.119587	-0.131141	-0.04646	-0.049632	-0.054835	-0.04572	-0.048656	-0.054689	-0.05323	-0.036052	-0.042742
	-0.08235	-0.119716	-0.131166	-0.04658	-0.049709	-0.054867	-0.0457	-0.048593	-0.054662	-0.0533	-0.036042	-0.042769
	-0.08241	-0.119934	-0.131343	-0.04668	-0.049797	-0.054902	-0.04557	-0.048645	-0.054764	-0.05339	-0.036069	-0.042861
	-0.08247	-0.120017	-0.131473	-0.0467	-0.049819	-0.054985	-0.04572	-0.048734	-0.054896	-0.05349	-0.036089	-0.042951
	-0.08262	-0.120024	-0.131574	-0.0468	-0.049807	-0.055016	-0.04578	-0.04877	-0.054925	-0.05353	-0.036131	-0.043071
	-0.08275	-0.120185	-0.131765	-0.04692	-0.049795	-0.055093	-0.04586	-0.048848	-0.055	-0.05371	-0.036135	-0.04306
	-0.08288	-0.120251	-0.131867	-0.04702	-0.04994	-0.055156	-0.04594	-0.048886	-0.05502	-0.05377	-0.036295	-0.043076
	-0.08288	-0.120375	-0.13202	-0.04716	-0.04996	-0.055296	-0.04586	-0.048846	-0.05512	-0.05383	-0.036411	-0.043192
	-0.08292	-0.120573	-0.132145	-0.04722	-0.050051	-0.055446	-0.04602	-0.048956	-0.055068	-0.05394	-0.036429	-0.043242
	-0.08313	-0.120705	-0.132307	-0.04715	-0.050154	-0.055448	-0.04614	-0.049003	-0.055161	-0.05406	-0.036526	-0.043217
	-0.0832	-0.120793	-0.132424	-0.04727	-0.050171	-0.055489	-0.0462	-0.049039	-0.055241	-0.05411	-0.036598	-0.043264
	-0.08323	-0.120814	-0.132564	-0.0474	-0.050289	-0.055552	-0.04624	-0.049144	-0.055342	-0.05412	-0.036649	-0.043355
	-0.08335	-0.120996	-0.13276	-0.04754	-0.05023	-0.055605	-0.04628	-0.049239	-0.055441	-0.05429	-0.036736	-0.043488
	-0.08355	-0.121165	-0.132801	-0.0476	-0.05027	-0.055642	-0.0464	-0.049236	-0.055384	-0.0544	-0.036789	-0.043558
	-0.08356	-0.121248	-0.132957	-0.04764	-0.050365	-0.055755	-0.04659	-0.049297	-0.055569	-0.05441	-0.036937	-0.04361
	-0.08366	-0.1213	-0.133114	-0.0478	-0.050383	-0.055857	-0.04662	-0.049399	-0.055697	-0.05451	-0.036915	-0.04367
	-0.08377	-0.121377	-0.133252	-0.04785	-0.050478	-0.055972	-0.04665	-0.049428	-0.055664	-0.0546	-0.036824	-0.043652
	-0.0838	-0.121553	-0.133386	-0.04793	-0.050628	-0.056028	-0.0467	-0.049587	-0.055811	-0.0547	-0.036926	-0.04362
	-0.08385	-0.121689	-0.133472	-0.04815	-0.050623	-0.056016	-0.04666	-0.049573	-0.055959	-0.05482	-0.036941	-0.043788
	-0.08399	-0.121793	-0.133642	-0.0482	-0.050571	-0.055981	-0.04681	-0.049545	-0.055899	-0.05488	-0.036981	-0.043902
	-0.08411	-0.121986	-0.133849	-0.04824	-0.050668	-0.056015	-0.04685	-0.049646	-0.055864	-0.05494	-0.037018	-0.043918
	-0.0842	-0.122076	-0.133921	-0.04826	-0.050852	-0.056232	-0.04698	-0.049746	-0.055931	-0.05484	-0.036975	-0.043917
	-0.08439	-0.122126	-0.134037	-0.04833	-0.050963	-0.056368	-0.04718	-0.049679	-0.056051	-0.05495	-0.036955	-0.043952
	-0.08455	-0.122229	-0.134124	-0.04845	-0.050862	-0.05633	-0.04706	-0.049678	-0.056192	-0.05523	-0.037101	-0.04395
	-0.08459	-0.122427	-0.134179	-0.04847	-0.050888	-0.056275	-0.04719	-0.049856	-0.056233	-0.05538	-0.037177	-0.043965
	-0.08461	-0.122651	-0.134328	-0.04862	-0.050986	-0.056373	-0.04728	-0.04999	-0.056323	-0.05545	-0.037198	-0.04401
	-0.0848	-0.122811	-0.134544	-0.04864	-0.051015	-0.056417	-0.04726	-0.050002	-0.056307	-0.05561	-0.037346	-0.04411
	-0.08506	-0.122859	-0.134751	-0.04872	-0.051106	-0.056396	-0.04729	-0.050045	-0.05633	-0.05561	-0.037431	-0.044224
	-0.08517	-0.122832	-0.134902	-0.04898	-0.051206	-0.056616	-0.04734	-0.050157	-0.056474	-0.05569	-0.037428	-0.044313
	-0.08517	-0.122877	-0.134906	-0.04898	-0.051245	-0.056799	-0.04743	-0.050164	-0.056665	-0.05578	-0.037451	-0.044389
	-0.08525	-0.123047	-0.134996	-0.04889	-0.051299	-0.056895	-0.04751	-0.050184	-0.056691	-0.05584	-0.037472	-0.044389
	-0.08525	-0.123132	-0.13525	-0.04897	-0.051329	-0.056852	-0.04748	-0.050238	-0.056703	-0.05596	-0.037458	-0.044452
	-0.08534	-0.123359	-0.135393	-0.04921	-0.0514	-0.056809	-0.04748	-0.050338	-0.056844	-0.05596	-0.037577	-0.044594
	-0.08559	-0.123511	-0.135462	-0.04937	-0.051551	-0.056827	-0.04768	-0.050315	-0.056765	-0.05603	-0.037676	-0.044654
	-0.0856	-0.123516	-0.135626	-0.0494	-0.051584	-0.056912	-0.04769	-0.05043	-0.056791	-0.05619	-0.037716	-0.044625
	-0.08567	-0.123655	-0.135761	-0.04946	-0.051493	-0.057006	-0.04778	-0.050627	-0.05704	-0.05636	-0.037606	-0.044713
	-0.08589	-0.123814	-0.135804	-0.04946	-0.051529	-0.057049	-0.04781	-0.050554	-0.057075	-0.0566	-0.037569	-0.044719
	-0.08597	-0.123914	-0.135972	-0.04963	-0.051624	-0.057062	-0.04786	-0.050586	-0.057107	-0.05666	-0.037746	-0.044703
	-0.08597	-0.123984	-0.136194	-0.04973	-0.051747	-0.057117	-0.04794	-0.050736	-0.057331	-0.05678	-0.037869	-0.044827
	-0.08606	-0.124018	-0.136297	-0.04973	-0.051873	-0.057159	-0.04802	-0.050834	-0.057328	-0.05686	-0.037913	-0.044905
	-0.08625	-0.124196	-0.136396	-0.04976	-0.051883	-0.057226	-0.04824	-0.05083	-0.057409	-0.05684	-0.037943	-0.044944
	-0.08628	-0.124333	-0.136364	-0.04996	-0.051895	-0.057336	-0.04818	-0.050828	-0.057486	-0.05688	-0.038003	-0.044915
	-0.08646	-0.124404	-0.136465	-0.05007	-0.051933	-0.057478	-0.04808	-0.050884	-0.057566	-0.05694	-0.038108	-0.044878
	-0.08653	-0.124582	-0.136723	-0.05016	-0.051988	-0.057512	-0.04817	-0.050884	-0.057606	-0.05695	-0.038247	-0.045027
	-0.08646	-0.124699	-0.136853	-0.05021	-0.052019	-0.057575	-0.04824	-0.051004	-0.057748	-0.05711	-0.0382	-0.045082
	-0.08666	-0.124817	-0.137036	-0.05021	-0.052118	-0.057602	-0.04844	-0.05107	-0.057856	-0.05725	-0.038215	-0.045134
	-0.08671	-0.124963	-0.137207	-0.05043	-0.052241	-0.057693	-0.04859	-0.051141	-0.057876	-0.05734	-0.03825	-0.045248
	-0.08685	-0.125165	-0.137272	-0.0505	-0.052259	-0.057624	-0.04859	-0.051128	-0.057922	-0.05731	-0.038336	-0.045233
	-0.08699	-0.125262	-0.137431	-0.0506	-0.052266	-0.057729	-0.0486	-0.05117	-0.057923	-0.05734	-0.038345	-0.045164
	-0.08692	-0.125336	-0.137537	-0.05075	-0.052314	-0.057805	-0.0485	-0.05126	-0.058084	-0.05754	-0.038427	-0.045222
	-0.08707	-0.125513	-0.137575	-0.05083	-0.052469	-0.057888	-0.04866	-0.051288	-0.058202	-0.05767	-0.038561	-0.045353
	-0.08711	-0.125565	-0.137721	-0.05094	-0.052487	-0.057898	-0.04878	-0.051364	-0.058237	-0.05779	-0.038561	-0.045467
	-0.08721	-0.125679	-0.137942	-0.05089	-0.052406	-0.057917	-0.04882	-0.051493	-0.058263	-0.05793	-0.038528	-0.045545
	-0.0875	-0.125816	-0.138126	-0.05107	-0.052513	-0.058118	-0.04888	-0.051548	-0.058344	-0.05807	-0.038624	-0.045602
	-0.08751	-0.126008	-0.138176	-0.05109	-0.052569	-0.058208	-0.04903	-0.051556	-0.058517	-0.05804	-0.038732	-0.045696
	-0.08757	-0.126187	-0.138372	-0.0511	-0.052563	-0.058261	-0.04905	-0.051632	-0.058571	-0.05811	-0.038772	-0.045633
	-0.08776	-0.126211	-0.138491	-0.05119	-0.052614	-0.058319	-0.049	-0.051814	-0.05852	-0.05829	-0.038655	-0.045639
	-0.08789	-0.126297	-0.138535	-0.05136	-0.052655	-0.058416	-0.0491	-0.051844	-0.058495	-0.05834	-0.038594	-0.045704
	-0.08808	-0.12636	-0.138711	-0.05144	-0.052738	-0.058413	-0.04922	-0.051842	-0.058596	-0.05846	-0.038639	-0.045702
	-0.08803	-0.126508	-0.139059	-0.05152	-0.052882	-0.058535	-0.04934	-0.051876	-0.058735	-0.05849	-0.03868	-0.04578
	-0.08803	-0.126613	-0.139138	-0.05167	-0.053053	-0.058551	-0.04933	-0.051854	-0.058768	-0.05857	-0.038799	-0.045841
	-0.08814	-0.126608	-0.139133	-0.05175	-0.053126	-0.058478	-0.04933	-0.051895	-0.0588	-0.05873	-0.038951	-0.045912
	-0.08824	-0.12684	-0.139182	-0.05169	-0.053144	-0.058609	-0.04951	-0.052	-0.05882	-0.05882	-0.038964	-0.04598
	-0.08843	-0.126981	-0.139341	-0.05174	-0.05324	-0.058734	-0.04974	-0.052098	-0.058967	-0.05889	-0.038973	-0.045951
	-0.08857	-0.126933	-0.139623	-0.05187	-0.053318	-0.058782	-0.04983	-0.052145	-0.05922	-0.05898	-0.039033	-0.046099
	-0.08855	-0.127056	-0.1398	-0.05202	-0.053233	-0.058832	-0.0499	-0.052123	-0.059286	-0.05901	-0.039228	-0.046172
	-0.08856	-0.127344	-0.139853	-0.05217	-0.053145	-0.058936	-0.05	-0.052119	-0.059226	-0.05911	-0.039315	-0.046229
	-0.0886	-0.127448	-0.140023	-0.05222	-0.053298	-0.058963	-0.04996	-0.052311	-0.059179	-0.0592	-0.039285	-0.046221
	-0.0888	-0.127566	-0.140151	-0.05232	-0.053441	-0.058884	-0.04995	-0.052429	-0.059191	-0.05933	-0.039323	-0.046288
	-0.08908	-0.127776	-0.140229	-0.05242	-0.053495	-0.059063	-0.05008	-0.052458	-0.059251	-0.05954	-0.039281	-0.046206
	-0.08923	-0.127833	-0.140382	-0.05256	-0.05349	-0.059127	-0.05025	-0.052514	-0.059305	-0.05961	-0.039351	-0.04633
	-0.08925	-0.12783	-0.140526	-0.05264	-0.053549	-0.059177	-0.05032	-0.052562	-0.059475	-0.05963	-0.039463	-0.046524
	-0.08927	-0.127915	-0.140661	-0.0527	-0.05359	-0.059226	-0.0504	-0.052596	-0.059571	-0.05986	-0.039458	-0.046642
	-0.08935	-0.128067	-0.140773	-0.05282	-0.053578	-0.05929	-0.05041	-0.052669	-0.059613	-0.05998	-0.039592	-0.046634
	-0.08942	-0.128183	-0.140931	-0.05304	-0.05365	-0.059323	-0.05033	-0.05277	-0.059755	-0.05998	-0.039612	-0.046581
	-0.08956	-0.128343	-0.141132	-0.05306	-0.053817	-0.059402	-0.05042	-0.052777	-0.059861	-0.06008	-0.039673	-0.046699
	-0.08977	-0.128569	-0.141341	-0.05305	-0.053837	-0.059477	-0.05052	-0.052756	-0.05978	-0.06015	-0.039678	-0.046778
	-0.08987	-0.128702	-0.14144	-0.05309	-0.053942	-0.059536	-0.05055	-0.05278	-0.059875	-0.06022	-0.039637	-0.046799
	-0.08999	-0.128738	-0.141474	-0.05317	-0.054028	-0.05954	-0.05069	-0.052912	-0.059953	-0.06029	-0.039755	-0.046926
	-0.09001	-0.128775	-0.141559	-0.05333	-0.053978	-0.059625	-0.05073	-0.052959	-0.059989	-0.06042	-0.039852	-0.047026
	-0.09007	-0.128961	-0.141669	-0.05355	-0.054025	-0.059746	-0.05083	-0.052992	-0.059973	-0.06048	-0.039894	-0.046936
	-0.09024	-0.129113	-0.141932	-0.05367	-0.054131	-0.05975	-0.05085	-0.053133	-0.060123	-0.06057	-0.039947	-0.046986
	-0.09038	-0.129176	-0.142032	-0.05359	-0.054168	-0.059861	-0.05088	-0.053183	-0.060156	-0.06069	-0.039938	-0.047085
	-0.09051	-0.129227	-0.142163	-0.05363	-0.054155	-0.059961	-0.05097	-0.05321	-0.06017	-0.06079	-0.04005	-0.047145
	-0.0907	-0.129319	-0.142335	-0.05373	-0.054282	-0.06001	-0.05101	-0.053221	-0.060309	-0.06094	-0.040142	-0.047126
	-0.09067	-0.129495	-0.14244	-0.05385	-0.05439	-0.060013	-0.05104	-0.053257	-0.060344	-0.06094	-0.040166	-0.047084
	-0.09067	-0.129575	-0.142494	-0.05392	-0.054508	-0.060039	-0.05105	-0.053309	-0.060475	-0.06107	-0.040176	-0.047099
	-0.09076	-0.129625	-0.142656	-0.05402	-0.054611	-0.060149	-0.05119	-0.053427	-0.060502	-0.06119	-0.040209	-0.047246
	-0.09078	-0.129819	-0.142742	-0.05416	-0.054588	-0.060113	-0.05136	-0.053518	-0.0605	-0.06133	-0.040238	-0.047269
	-0.09098	-0.129961	-0.142956	-0.05418	-0.054531	-0.060217	-0.05141	-0.053546	-0.060711	-0.06144	-0.040218	-0.04734
	-0.09104	-0.130134	-0.143106	-0.05429	-0.054502	-0.060378	-0.0515	-0.053588	-0.060858	-0.06148	-0.040255	-0.047362
	-0.0911	-0.130301	-0.143193	-0.05446	-0.054554	-0.060345	-0.05157	-0.053596	-0.060854	-0.06147	-0.040336	-0.047377
	-0.09118	-0.130225	-0.143312	-0.0545	-0.054588	-0.060398	-0.05171	-0.053586	-0.060917	-0.06164	-0.040441	-0.04753
	-0.09129	-0.130377	-0.143423	-0.05466	-0.054656	-0.060466	-0.05177	-0.053811	-0.061033	-0.06182	-0.040482	-0.047634
	-0.09139	-0.130599	-0.143582	-0.05468	-0.054786	-0.060489	-0.0517	-0.053932	-0.061055	-0.06186	-0.040505	-0.047702
	-0.09144	-0.130689	-0.143745	-0.05465	-0.054901	-0.06057	-0.05179	-0.053918	-0.060996	-0.06197	-0.040485	-0.047748
	-0.09163	-0.130809	-0.143889	-0.05481	-0.054969	-0.060667	-0.05182	-0.053942	-0.061042	-0.06202	-0.040597	-0.047773
	-0.0917	-0.130966	-0.143955	-0.05498	-0.054997	-0.06069	-0.05189	-0.053997	-0.061164	-0.06219	-0.040666	-0.047809
	-0.09187	-0.131056	-0.144144	-0.05508	-0.055192	-0.060786	-0.05203	-0.053904	-0.061298	-0.06234	-0.040739	-0.047901
	-0.0921	-0.131095	-0.14437	-0.05509	-0.055258	-0.060878	-0.05214	-0.053964	-0.061308	-0.06234	-0.040932	-0.047884
	-0.09206	-0.131243	-0.144402	-0.05519	-0.055217	-0.061053	-0.05212	-0.054035	-0.061309	-0.06227	-0.040821	-0.047955
	-0.09199	-0.131367	-0.144501	-0.05537	-0.055295	-0.06111	-0.05208	-0.054084	-0.061392	-0.06237	-0.040831	-0.047995
	-0.09212	-0.131407	-0.14467	-0.05546	-0.055413	-0.061027	-0.05228	-0.054163	-0.061475	-0.0626	-0.040987	-0.047965
	-0.09232	-0.131472	-0.144842	-0.05556	-0.055335	-0.061122	-0.05243	-0.054204	-0.061645	-0.06265	-0.041096	-0.047992
	-0.09237	-0.13165	-0.144991	-0.05567	-0.055331	-0.061146	-0.05243	-0.054303	-0.061727	-0.0627	-0.041141	-0.048013
	-0.09252	-0.131881	-0.145088	-0.05574	-0.055451	-0.061248	-0.05241	-0.054373	-0.061756	-0.06281	-0.041017	-0.048164
	-0.09264	-0.132056	-0.145232	-0.05579	-0.055648	-0.061362	-0.05248	-0.054421	-0.061782	-0.06295	-0.040951	-0.048283
	-0.09264	-0.132115	-0.145379	-0.05585	-0.055645	-0.061274	-0.05259	-0.054499	-0.061778	-0.06301	-0.04106	-0.048251
	-0.09263	-0.132085	-0.145548	-0.05579	-0.055631	-0.061338	-0.05264	-0.054572	-0.061855	-0.06317	-0.041148	-0.048269
	-0.09283	-0.13214	-0.145646	-0.05589	-0.05566	-0.061477	-0.05264	-0.054765	-0.062024	-0.06337	-0.041197	-0.048342
	-0.09312	-0.132346	-0.14565	-0.05613	-0.055755	-0.0616	-0.05271	-0.054786	-0.062116	-0.06338	-0.041208	-0.04839
	-0.09313	-0.132474	-0.145754	-0.05631	-0.055758	-0.061691	-0.05286	-0.054671	-0.062104	-0.06345	-0.04125	-0.048467
	-0.09321	-0.132513	-0.145966	-0.05627	-0.055752	-0.061598	-0.05289	-0.054758	-0.062167	-0.06353	-0.041417	-0.048536
	-0.09317	-0.132717	-0.146093	-0.0563	-0.055854	-0.061667	-0.05299	-0.054765	-0.062261	-0.0636	-0.041492	-0.048544
	-0.09324	-0.132879	-0.146228	-0.0565	-0.055908	-0.061908	-0.05315	-0.054765	-0.062264	-0.06362	-0.041416	-0.048478
	-0.09347	-0.132917	-0.146337	-0.05655	-0.056024	-0.061996	-0.05326	-0.054872	-0.062415	-0.0637	-0.041467	-0.048619
	-0.09361	-0.133027	-0.146413	-0.05661	-0.056064	-0.061868	-0.05325	-0.054952	-0.062492	-0.06395	-0.041536	-0.048708
	-0.09367	-0.133214	-0.146588	-0.05673	-0.056115	-0.061816	-0.05327	-0.054999	-0.062624	-0.06404	-0.041677	-0.048707
	-0.09372	-0.133322	-0.146709	-0.0567	-0.056232	-0.061957	-0.0534	-0.055054	-0.06258	-0.06402	-0.041723	-0.048813
	-0.09385	-0.133486	-0.146801	-0.05683	-0.056239	-0.062128	-0.0535	-0.055152	-0.062539	-0.06405	-0.041807	-0.048846
	-0.09392	-0.13354	-0.147018	-0.05695	-0.056248	-0.06218	-0.05355	-0.055294	-0.062669	-0.06414	-0.041898	-0.048931
	-0.09401	-0.133704	-0.147128	-0.05708	-0.056311	-0.062311	-0.05362	-0.055329	-0.062759	-0.06433	-0.041861	-0.048924
	-0.09419	-0.133855	-0.147251	-0.05712	-0.056344	-0.062293	-0.05364	-0.055326	-0.06282	-0.06449	-0.041926	-0.048963
	-0.09422	-0.133943	-0.147431	-0.05722	-0.056442	-0.06225	-0.05369	-0.055431	-0.062931	-0.06451	-0.041946	-0.048974
	-0.09433	-0.133993	-0.147563	-0.05729	-0.056564	-0.062293	-0.05369	-0.055561	-0.062962	-0.06452	-0.042032	-0.048998
	-0.09447	-0.134063	-0.147617	-0.05729	-0.056567	-0.062575	-0.05375	-0.055487	-0.063041	-0.06472	-0.042018	-0.049062
	-0.0946	-0.134218	-0.147771	-0.05742	-0.056614	-0.062659	-0.05384	-0.055494	-0.063182	-0.06488	-0.042036	-0.049086
	-0.09467	-0.134498	-0.147949	-0.05757	-0.056776	-0.062764	-0.05393	-0.055599	-0.063226	-0.06498	-0.042149	-0.049083
	-0.09464	-0.134634	-0.148067	-0.05765	-0.056708	-0.062788	-0.05406	-0.055735	-0.063232	-0.065	-0.042182	-0.049179
	-0.09466	-0.13466	-0.148115	-0.05767	-0.056713	-0.06279	-0.05416	-0.055775	-0.063433	-0.06503	-0.042194	-0.049258
	-0.09476	-0.134668	-0.148222	-0.0578	-0.056916	-0.062888	-0.05423	-0.055889	-0.063497	-0.06517	-0.042232	-0.049322
	-0.09494	-0.134697	-0.148396	-0.05799	-0.056895	-0.063009	-0.05432	-0.055926	-0.063462	-0.06527	-0.042242	-0.049414
	-0.09499	-0.134867	-0.148521	-0.05805	-0.056899	-0.063092	-0.05435	-0.055952	-0.063414	-0.06529	-0.042266	-0.049516
	-0.09519	-0.135133	-0.148691	-0.05819	-0.057035	-0.063016	-0.05441	-0.055984	-0.063453	-0.06542	-0.042372	-0.049559
	-0.09536	-0.135361	-0.148896	-0.05817	-0.05705	-0.063065	-0.05459	-0.056006	-0.063508	-0.06561	-0.042459	-0.049604
	-0.09537	-0.135469	-0.149034	-0.05827	-0.057047	-0.063138	-0.05475	-0.056033	-0.063641	-0.06573	-0.042517	-0.049564
	-0.09544	-0.135578	-0.149137	-0.05843	-0.057196	-0.063104	-0.05471	-0.056086	-0.063778	-0.06581	-0.042635	-0.04963
	-0.09565	-0.135679	-0.149206	-0.05842	-0.05733	-0.063155	-0.05477	-0.056159	-0.06388	-0.06586	-0.042761	-0.04974
	-0.09564	-0.135694	-0.149341	-0.0585	-0.057282	-0.063217	-0.05488	-0.056246	-0.063945	-0.06589	-0.042752	-0.049713
	-0.09569	-0.135795	-0.149464	-0.05865	-0.057309	-0.06333	-0.05498	-0.05632	-0.064031	-0.0661	-0.042791	-0.049851
	-0.09592	-0.136008	-0.14963	-0.05872	-0.057439	-0.06337	-0.05503	-0.056432	-0.06406	-0.06613	-0.042878	-0.049898
	-0.09606	-0.136124	-0.149798	-0.05878	-0.057439	-0.063363	-0.05503	-0.056513	-0.064121	-0.06616	-0.042875	-0.049895
	-0.09612	-0.13621	-0.149944	-0.05883	-0.057407	-0.063498	-0.05501	-0.056506	-0.064178	-0.06624	-0.042858	-0.049951
	-0.09629	-0.136259	-0.150095	-0.05891	-0.05747	-0.063559	-0.05507	-0.056536	-0.064268	-0.06634	-0.042917	-0.049976
	-0.09643	-0.136257	-0.150242	-0.05906	-0.057579	-0.063576	-0.05517	-0.056588	-0.064477	-0.06647	-0.043147	-0.050104
	-0.09649	-0.136346	-0.150375	-0.05915	-0.057634	-0.063684	-0.05537	-0.056532	-0.064583	-0.0667	-0.043184	-0.050254
	-0.09648	-0.136493	-0.150463	-0.05923	-0.057722	-0.063818	-0.05549	-0.056581	-0.064627	-0.06676	-0.043092	-0.050252
	-0.09648	-0.136713	-0.150515	-0.05931	-0.057816	-0.063903	-0.05547	-0.056818	-0.064654	-0.06681	-0.043122	-0.050304
	-0.09658	-0.136942	-0.150659	-0.05945	-0.057775	-0.063889	-0.05551	-0.056828	-0.0647	-0.06697	-0.043121	-0.05024
	-0.09678	-0.137034	-0.15093	-0.05953	-0.057924	-0.063908	-0.05564	-0.056745	-0.064791	-0.06706	-0.04312	-0.050282
	-0.09686	-0.13718	-0.151035	-0.05961	-0.058015	-0.063998	-0.05575	-0.056857	-0.06489	-0.06698	-0.043219	-0.050392
	-0.09705	-0.137233	-0.15123	-0.05966	-0.058093	-0.064018	-0.05587	-0.056957	-0.064918	-0.06707	-0.043186	-0.050444
	-0.09714	-0.137378	-0.151384	-0.0597	-0.058118	-0.064206	-0.0559	-0.057135	-0.064947	-0.0673	-0.043217	-0.050513
	-0.09705	-0.137496	-0.15148	-0.05983	-0.058167	-0.064322	-0.05587	-0.057288	-0.065045	-0.06748	-0.043324	-0.050592
	-0.09715	-0.137544	-0.151577	-0.05984	-0.058125	-0.064225	-0.05588	-0.057228	-0.065162	-0.06745	-0.043375	-0.050645
	-0.0972	-0.13772	-0.151705	-0.06007	-0.058148	-0.064266	-0.05615	-0.057258	-0.065269	-0.06744	-0.043406	-0.050706
	-0.09724	-0.137882	-0.15183	-0.06024	-0.058205	-0.064344	-0.05615	-0.057389	-0.065212	-0.06748	-0.043542	-0.050713
	-0.09738	-0.137891	-0.151945	-0.06033	-0.058289	-0.064339	-0.05613	-0.057397	-0.065229	-0.06762	-0.04361	-0.050745
	-0.0976	-0.137871	-0.152058	-0.06045	-0.05833	-0.064484	-0.05632	-0.057364	-0.065318	-0.067779	-0.043632	-0.050775
	-0.09776	-0.138168	-0.152126	-0.0604	-0.058333	-0.064559	-0.0564	-0.05734	-0.065434	-0.067878	-0.043689	-0.050827
	-0.09786	-0.138298	-0.15231	-0.06036	-0.058478	-0.064663	-0.05629	-0.057398	-0.065486	-0.067993	-0.043729	-0.050909
	-0.09797	-0.138384	-0.152557	-0.06039	-0.058629	-0.064723	-0.05643	-0.057524	-0.065653	-0.068166	-0.043762	-0.050937
	-0.09808	-0.138539	-0.152685	-0.06046	-0.058667	-0.064778	-0.05652	-0.057641	-0.06574	-0.068171	-0.043907	-0.050941
	-0.09805	-0.138571	-0.152834	-0.06067	-0.058628	-0.064897	-0.05652	-0.057651	-0.065669	-0.068203	-0.044017	-0.050906
	-0.09803	-0.138853	-0.152924	-0.06089	-0.058716	-0.06502	-0.0567	-0.057703	-0.065706	-0.068278	-0.043962	-0.050962
	-0.09808	-0.138954	-0.153005	-0.06101	-0.05874	-0.065061	-0.05682	-0.057756	-0.065798	-0.0683	-0.043977	-0.051109
	-0.09823	-0.138907	-0.153204	-0.061	-0.058797	-0.0651	-0.0568	-0.057686	-0.06585	-0.068451	-0.044073	-0.051248
	-0.09847	-0.139039	-0.153482	-0.06104	-0.058863	-0.065069	-0.05691	-0.057805	-0.065889	-0.068572	-0.044019	-0.051223
	-0.09861	-0.139199	-0.153624	-0.06113	-0.058902	-0.065046	-0.05695	-0.057935	-0.065866	-0.068638	-0.043957	-0.051194
	-0.0987	-0.13929	-0.153672	-0.06115	-0.058969	-0.065168	-0.057	-0.05791	-0.065881	-0.06877	-0.044037	-0.051323
	-0.09877	-0.13937	-0.153889	-0.06135	-0.059137	-0.065349	-0.05719	-0.05802	-0.065979	-0.068911	-0.04419	-0.051393
	-0.09881	-0.139541	-0.154019	-0.06146	-0.059139	-0.065406	-0.05719	-0.058124	-0.066121	-0.068967	-0.04421	-0.051444
	-0.09884	-0.139642	-0.154113	-0.06141	-0.059229	-0.065421	-0.05715	-0.058171	-0.066184	-0.06912	-0.044345	-0.051552
	-0.09891	-0.13971	-0.154169	-0.06159	-0.059344	-0.065523	-0.05735	-0.058166	-0.06628	-0.069276	-0.044425	-0.051608
	-0.09916	-0.139906	-0.154239	-0.06172	-0.059264	-0.065579	-0.05753	-0.058242	-0.066358	-0.06928	-0.04437	-0.051512
	-0.09932	-0.140023	-0.154308	-0.0617	-0.05932	-0.065522	-0.05759	-0.058409	-0.066567	-0.069419	-0.044503	-0.051487
	-0.09941	-0.140156	-0.154402	-0.06188	-0.059467	-0.065579	-0.05775	-0.058473	-0.066659	-0.069477	-0.044615	-0.051628
	-0.0995	-0.140348	-0.154597	-0.06198	-0.059447	-0.065675	-0.05782	-0.058435	-0.066555	-0.069502	-0.044648	-0.051634
	-0.09955	-0.140396	-0.154721	-0.06213	-0.059523	-0.065794	-0.0577	-0.058511	-0.066565	-0.069613	-0.044636	-0.051669
	-0.09958	-0.140513	-0.154889	-0.06216	-0.059603	-0.065917	-0.05774	-0.058559	-0.066695	-0.069681	-0.044651	-0.051871
	-0.09955	-0.140716	-0.155055	-0.06213	-0.059684	-0.065911	-0.05795	-0.058546	-0.066815	-0.069885	-0.044726	-0.052053
	-0.09975	-0.14078	-0.155293	-0.06232	-0.059743	-0.066017	-0.05798	-0.058658	-0.066867	-0.06994	-0.044847	-0.052121
	-0.09995	-0.140801	-0.155481	-0.06233	-0.059751	-0.066031	-0.05804	-0.058819	-0.066861	-0.069993	-0.04484	-0.05213
	-0.10006	-0.140964	-0.155464	-0.06237	-0.059789	-0.065978	-0.05815	-0.058791	-0.066957	-0.07011	-0.044934	-0.052143
	-0.1002	-0.140955	-0.15568	-0.06259	-0.059778	-0.066091	-0.05829	-0.058727	-0.067147	-0.070187	-0.044997	-0.052074
	-0.10035	-0.141056	-0.155888	-0.06267	-0.059822	-0.066181	-0.05839	-0.058788	-0.067235	-0.070339	-0.044878	-0.052065
	-0.10031	-0.141321	-0.155969	-0.06271	-0.059893	-0.066126	-0.0583	-0.058904	-0.067283	-0.070439	-0.044778	-0.05217
	-0.10026	-0.141485	-0.156003	-0.06284	-0.059959	-0.066213	-0.05828	-0.05898	-0.067232	-0.070545	-0.044856	-0.052218
	-0.10033	-0.14159	-0.156083	-0.06292	-0.059997	-0.066426	-0.05848	-0.059076	-0.067351	-0.070543	-0.045034	-0.052266
	-0.10046	-0.141659	-0.1563	-0.06299	-0.06009	-0.066457	-0.05868	-0.059095	-0.067345	-0.070585	-0.045155	-0.052358
	-0.1006	-0.141754	-0.156386	-0.06302	-0.060139	-0.066571	-0.05869	-0.059085	-0.067419	-0.070784	-0.045239	-0.05245
	-0.10057	-0.141907	-0.156489	-0.06309	-0.060141	-0.066585	-0.05877	-0.059194	-0.067633	-0.070831	-0.045331	-0.052423
	-0.10062	-0.142005	-0.15671	-0.06319	-0.06018	-0.0666	-0.05892	-0.059251	-0.067752	-0.070931	-0.045291	-0.052563
	-0.10069	-0.142018	-0.156911	-0.06326	-0.060358	-0.066655	-0.05895	-0.059326	-0.067779	-0.071073	-0.045349	-0.052575
	-0.10077	-0.142095	-0.157007	-0.06327	-0.060453	-0.066724	-0.05894	-0.059308	-0.067864	-0.071129	-0.045393	-0.052556
	-0.10092	-0.142288	-0.157072	-0.06335	-0.060404	-0.066835	-0.05893	-0.059412	-0.067828	-0.071238	-0.045424	-0.052648
	-0.10114	-0.14249	-0.157228	-0.06357	-0.060474	-0.066943	-0.05907	-0.059471	-0.067861	-0.071259	-0.045521	-0.05273
	-0.1014	-0.142617	-0.157262	-0.06372	-0.060558	-0.067008	-0.05933	-0.059526	-0.068101	-0.071305	-0.0456	-0.052776
	-0.10143	-0.142741	-0.15742	-0.06371	-0.060556	-0.06692	-0.05938	-0.059601	-0.06808	-0.07152	-0.045624	-0.052772
	-0.10143	-0.142884	-0.157583	-0.0639	-0.060466	-0.067015	-0.05943	-0.059582	-0.067967	-0.07173	-0.045592	-0.052824
	-0.10164	-0.142978	-0.157752	-0.06393	-0.060591	-0.067116	-0.05947	-0.059648	-0.067954	-0.071746	-0.045682	-0.052938
	-0.10173	-0.143111	-0.157894	-0.06401	-0.060802	-0.06711	-0.05946	-0.059693	-0.06796	-0.071801	-0.045763	-0.053053
	-0.10183	-0.143281	-0.157974	-0.06419	-0.060822	-0.067155	-0.05947	-0.059702	-0.068103	-0.071896	-0.045686	-0.053077
	-0.1019	-0.143382	-0.158094	-0.06426	-0.060889	-0.067225	-0.05947	-0.059782	-0.068332	-0.072063	-0.04566	-0.053098
	-0.10193	-0.143427	-0.158216	-0.06431	-0.060913	-0.067303	-0.0597	-0.059956	-0.068436	-0.072093	-0.045789	-0.053049
	-0.10222	-0.143619	-0.158384	-0.06432	-0.061054	-0.067309	-0.05991	-0.060027	-0.068453	-0.072211	-0.045903	-0.05314
	-0.10236	-0.143748	-0.158462	-0.06447	-0.061136	-0.067419	-0.06005	-0.060032	-0.06859	-0.072322	-0.046001	-0.053203
	-0.10255	-0.143912	-0.158583	-0.06465	-0.061151	-0.067411	-0.06011	-0.060045	-0.068702	-0.072314	-0.046129	-0.053376
	-0.10266	-0.143914	-0.158722	-0.06468	-0.061172	-0.067509	-0.06005	-0.060068	-0.068717	-0.072354	-0.046116	-0.0535
	-0.10259	-0.143857	-0.158916	-0.06475	-0.061316	-0.067759	-0.06004	-0.060124	-0.068722	-0.072503	-0.046089	-0.05348
	-0.10266	-0.144128	-0.159045	-0.06492	-0.061323	-0.067792	-0.06014	-0.060208	-0.068836	-0.072667	-0.046108	-0.053501
	-0.1028	-0.14436	-0.159205	-0.06483	-0.061272	-0.067686	-0.06021	-0.060287	-0.068925	-0.07282	-0.04611	-0.053541
	-0.10285	-0.144445	-0.159314	-0.06482	-0.061351	-0.06787	-0.06032	-0.060345	-0.068991	-0.072812	-0.046206	-0.053519
	-0.103	-0.144422	-0.159501	-0.06498	-0.061346	-0.067991	-0.06043	-0.060375	-0.068955	-0.072928	-0.046314	-0.053655
	-0.10308	-0.144562	-0.159596	-0.06505	-0.061414	-0.068082	-0.06057	-0.060467	-0.068997	-0.073015	-0.04647	-0.053613
	-0.10319	-0.144748	-0.159719	-0.0651	-0.061468	-0.068105	-0.06068	-0.060617	-0.069063	-0.073006	-0.046449	-0.053612
	-0.1032	-0.144939	-0.15992	-0.06516	-0.06156	-0.068063	-0.06071	-0.060664	-0.069189	-0.073223	-0.04633	-0.053808
	-0.10322	-0.145106	-0.160044	-0.06535	-0.061681	-0.068157	-0.06075	-0.06063	-0.069269	-0.073337	-0.046317	-0.053837
	-0.1033	-0.145161	-0.160278	-0.06552	-0.061854	-0.068175	-0.06089	-0.060614	-0.069282	-0.073242	-0.046483	-0.053858
	-0.10348	-0.145255	-0.160303	-0.06573	-0.061825	-0.068202	-0.06088	-0.060779	-0.069462	-0.073336	-0.046557	-0.053839
	-0.10366	-0.145279	-0.16029	-0.06572	-0.061819	-0.068309	-0.06098	-0.060874	-0.069502	-0.073411	-0.046551	-0.053799
	-0.10363	-0.145373	-0.160501	-0.06568	-0.061897	-0.06842	-0.06119	-0.060898	-0.069624	-0.073562	-0.046634	-0.05388
	-0.10366	-0.145564	-0.160672	-0.0659	-0.061919	-0.068553	-0.06126	-0.060896	-0.069708	-0.07363	-0.046716	-0.054069
	-0.10379	-0.145652	-0.160835	-0.06605	-0.061973	-0.068573	-0.06121	-0.060963	-0.069766	-0.073704	-0.046729	-0.054131
	-0.104	-0.145687	-0.160957	-0.06604	-0.062048	-0.06861	-0.06113	-0.061054	-0.069782	-0.073903	-0.046795	-0.054159
	-0.10423	-0.145825	-0.161071	-0.06604	-0.062073	-0.068617	-0.06128	-0.061124	-0.06983	-0.073972	-0.046857	-0.054307
	-0.10423	-0.146026	-0.161254	-0.06605	-0.062106	-0.068663	-0.0614	-0.061154	-0.069943	-0.073913	-0.046918	-0.054315
	-0.10427	-0.146191	-0.161323	-0.06614	-0.062184	-0.0686	-0.0616	-0.061148	-0.070028	-0.07408	-0.047007	-0.054332
	-0.1042	-0.146278	-0.161418	-0.06623	-0.062237	-0.068699	-0.06177	-0.061247	-0.070005	-0.07435	-0.047036	-0.054393
	-0.10426	-0.146435	-0.16149	-0.06636	-0.062305	-0.068868	-0.06178	-0.061344	-0.070038	-0.074452	-0.047029	-0.054418
	-0.10448	-0.14652	-0.161667	-0.06651	-0.062342	-0.068926	-0.06183	-0.061406	-0.070204	-0.074479	-0.047183	-0.054364
	-0.10462	-0.146605	-0.161868	-0.06658	-0.06238	-0.068944	-0.0618	-0.061433	-0.070418	-0.074471	-0.047345	-0.054574
	-0.10478	-0.146689	-0.162038	-0.06669	-0.062438	-0.068999	-0.06191	-0.061477	-0.070506	-0.074527	-0.047304	-0.054732
	-0.10486	-0.146813	-0.162103	-0.06673	-0.062508	-0.069062	-0.06207	-0.061463	-0.070456	-0.074536	-0.047251	-0.054691
	-0.10495	-0.146947	-0.162087	-0.0668	-0.06247	-0.069023	-0.06217	-0.061561	-0.070518	-0.074665	-0.047324	-0.054582
	-0.10498	-0.147049	-0.162221	-0.06688	-0.062568	-0.069254	-0.06226	-0.061667	-0.070591	-0.074817	-0.047314	-0.054663
	-0.10511	-0.147192	-0.162389	-0.06691	-0.062665	-0.069379	-0.06229	-0.061592	-0.070601	-0.074838	-0.047253	-0.054802
	-0.10529	-0.147299	-0.162604	-0.06705	-0.062781	-0.069368	-0.06226	-0.061685	-0.070702	-0.074993	-0.047406	-0.054945
	-0.10535	-0.147459	-0.162757	-0.06715	-0.062993	-0.069365	-0.06242	-0.061756	-0.07078	-0.075084	-0.04764	-0.05502
	-0.1054	-0.147525	-0.162842	-0.06716	-0.062913	-0.069435	-0.06252	-0.061859	-0.070707	-0.07522	-0.047611	-0.054996
	-0.10534	-0.147646	-0.162977	-0.06732	-0.0629	-0.069642	-0.06261	-0.062006	-0.070727	-0.07532	-0.047624	-0.054948
	-0.10539	-0.147774	-0.163154	-0.06749	-0.062842	-0.069642	-0.06265	-0.062103	-0.070902	-0.075428	-0.047725	-0.055154
	-0.10561	-0.147859	-0.163336	-0.06756	-0.062917	-0.069567	-0.06274	-0.062209	-0.071087	-0.07556	-0.047693	-0.055263
	-0.10574	-0.147978	-0.163436	-0.06748	-0.063134	-0.069605	-0.06287	-0.062234	-0.071216	-0.075618	-0.04771	-0.055186
	-0.10589	-0.148151	-0.163573	-0.06769	-0.063173	-0.06962	-0.06292	-0.06224	-0.071252	-0.075656	-0.047846	-0.055252
	-0.10611	-0.148293	-0.163682	-0.06782	-0.063259	-0.069742	-0.06297	-0.062312	-0.071287	-0.075721	-0.047908	-0.05541
	-0.10617	-0.148413	-0.163824	-0.06782	-0.06333	-0.069816	-0.06301	-0.062332	-0.071394	-0.075863	-0.047873	-0.055408
	-0.10608	-0.148518	-0.164016	-0.0679	-0.063356	-0.069926	-0.06308	-0.062289	-0.071559	-0.075926	-0.047913	-0.055405
	-0.10617	-0.148588	-0.164123	-0.06792	-0.063362	-0.070021	-0.06323	-0.062394	-0.071611	-0.075991	-0.047913	-0.055415
	-0.10628	-0.148656	-0.16432	-0.06801	-0.063443	-0.070079	-0.06336	-0.062413	-0.071586	-0.075976	-0.047978	-0.055474
	-0.10644	-0.148832	-0.164506	-0.06826	-0.063626	-0.070172	-0.06338	-0.062464	-0.071668	-0.076059	-0.04805	-0.055587
	-0.10664	-0.148868	-0.164608	-0.06819	-0.063699	-0.070364	-0.06344	-0.062656	-0.071663	-0.076241	-0.048112	-0.055652
	-0.10683	-0.148915	-0.164703	-0.06826	-0.06375	-0.070325	-0.06357	-0.062693	-0.071712	-0.0764	-0.048172	-0.05566
	-0.10687	-0.149028	-0.164853	-0.06852	-0.063803	-0.070356	-0.06362	-0.062737	-0.071817	-0.076572	-0.048261	-0.055766
	-0.10688	-0.149152	-0.164949	-0.06866	-0.063743	-0.070452	-0.06359	-0.062791	-0.071896	-0.076679	-0.048217	-0.055807
	-0.10688	-0.1493	-0.165018	-0.06859	-0.063808	-0.070473	-0.06372	-0.062977	-0.07195	-0.076724	-0.048256	-0.055783
	-0.1069	-0.149485	-0.165205	-0.06862	-0.063822	-0.070557	-0.06381	-0.063154	-0.07197	-0.076775	-0.048374	-0.055804
	-0.10702	-0.14956	-0.165307	-0.06878	-0.063882	-0.070511	-0.06385	-0.063075	-0.072025	-0.076917	-0.048458	-0.055938
	-0.10713	-0.149646	-0.165381	-0.0688	-0.063918	-0.070634	-0.06393	-0.063059	-0.072138	-0.077107	-0.048553	-0.056018
	-0.10725	-0.149763	-0.165567	-0.06883	-0.063972	-0.070703	-0.06409	-0.06303	-0.072146	-0.077198	-0.048511	-0.05603
	-0.10753	-0.149947	-0.165793	-0.06903	-0.064102	-0.070748	-0.06417	-0.062993	-0.072156	-0.077247	-0.048589	-0.056095
	-0.10764	-0.150197	-0.165927	-0.06922	-0.064115	-0.070924	-0.06428	-0.063076	-0.0723	-0.077235	-0.048721	-0.056149
	-0.10771	-0.150266	-0.166008	-0.06926	-0.064086	-0.070981	-0.06433	-0.06314	-0.072478	-0.077259	-0.048678	-0.056136
	-0.10784	-0.150371	-0.166137	-0.06923	-0.064188	-0.070975	-0.06438	-0.06319	-0.07251	-0.077335	-0.048662	-0.056188
	-0.10792	-0.150441	-0.166342	-0.06908	-0.064222	-0.0709	-0.06454	-0.063302	-0.07242	-0.0774	-0.04875	-0.056181
	-0.10805	-0.150534	-0.166485	-0.06931	-0.064247	-0.070947	-0.06455	-0.063415	-0.072566	-0.077533	-0.048802	-0.056226
	-0.10806	-0.150699	-0.166507	-0.0695	-0.064442	-0.071104	-0.06467	-0.063469	-0.072636	-0.077707	-0.04882	-0.056295
	-0.10803	-0.150773	-0.166529	-0.06949	-0.064484	-0.07119	-0.06481	-0.063482	-0.072691	-0.077958	-0.048886	-0.056291
	-0.10824	-0.150867	-0.166637	-0.06958	-0.064489	-0.071269	-0.06497	-0.06352	-0.072848	-0.078156	-0.04886	-0.056438
	-0.10841	-0.150934	-0.166807	-0.06964	-0.064585	-0.071396	-0.06498	-0.063698	-0.072861	-0.078238	-0.048832	-0.056557
	-0.10848	-0.150994	-0.166987	-0.06979	-0.064684	-0.071439	-0.06502	-0.063652	-0.072936	-0.078136	-0.048825	-0.056617
	-0.10853	-0.151183	-0.167213	-0.0698	-0.064713	-0.071407	-0.06516	-0.063637	-0.073104	-0.078092	-0.048964	-0.056681
	-0.10865	-0.151378	-0.167326	-0.06997	-0.064716	-0.071526	-0.06525	-0.063696	-0.073147	-0.078177	-0.049067	-0.05665
	-0.10879	-0.151524	-0.167425	-0.07009	-0.064751	-0.071605	-0.06533	-0.06386	-0.073146	-0.078257	-0.049137	-0.056639
	-0.10886	-0.151685	-0.167608	-0.07009	-0.06487	-0.071685	-0.06545	-0.063918	-0.073232	-0.07838	-0.049295	-0.056651
	-0.10886	-0.151826	-0.167705	-0.07013	-0.064824	-0.071757	-0.06545	-0.063892	-0.073226	-0.078575	-0.04942	-0.056709
	-0.10889	-0.151933	-0.167746	-0.07025	-0.06481	-0.071853	-0.06557	-0.063995	-0.073272	-0.078643	-0.049408	-0.056772
	-0.10903	-0.15204	-0.167798	-0.0704	-0.064903	-0.071929	-0.06559	-0.064137	-0.073426	-0.078609	-0.049487	-0.056902
	-0.10909	-0.152088	-0.168035	-0.07045	-0.064949	-0.071826	-0.06568	-0.064094	-0.073501	-0.078814	-0.049503	-0.057093
	-0.10926	-0.152133	-0.168186	-0.0705	-0.065129	-0.071834	-0.06585	-0.064059	-0.073566	-0.079013	-0.049571	-0.057219
	-0.10931	-0.152243	-0.168302	-0.07062	-0.065187	-0.071794	-0.06596	-0.064308	-0.073575	-0.078953	-0.049613	-0.057227
	-0.10951	-0.152383	-0.16854	-0.0707	-0.065161	-0.071916	-0.06607	-0.064331	-0.073722	-0.078978	-0.049585	-0.057211
	-0.10949	-0.152499	-0.168717	-0.07081	-0.065215	-0.072035	-0.06605	-0.06426	-0.073809	-0.079056	-0.049549	-0.057188
	-0.10961	-0.152634	-0.168787	-0.0709	-0.065237	-0.072076	-0.06612	-0.064416	-0.073758	-0.079133	-0.049604	-0.057128
	-0.1098	-0.152733	-0.16885	-0.07092	-0.06536	-0.072141	-0.0662	-0.06456	-0.07378	-0.079294	-0.049679	-0.057248
	-0.10987	-0.152927	-0.168965	-0.07084	-0.065447	-0.072229	-0.06625	-0.064488	-0.073984	-0.079379	-0.049699	-0.057382
	-0.10994	-0.153112	-0.169105	-0.07097	-0.065557	-0.072333	-0.06641	-0.064451	-0.074087	-0.079433	-0.049617	-0.057456
	-0.11001	-0.153167	-0.169145	-0.07108	-0.065615	-0.072435	-0.06662	-0.064504	-0.074153	-0.079645	-0.049754	-0.05736
	-0.11011	-0.153273	-0.169271	-0.07116	-0.065588	-0.072478	-0.06666	-0.064639	-0.074244	-0.079687	-0.049899	-0.057384
	-0.11016	-0.153398	-0.169421	-0.07134	-0.065553	-0.072466	-0.06659	-0.064771	-0.074299	-0.079715	-0.049893	-0.057622
	-0.11023	-0.153498	-0.169579	-0.07157	-0.06568	-0.072574	-0.06663	-0.064794	-0.074405	-0.079843	-0.049975	-0.057693
	-0.11031	-0.15365	-0.169788	-0.07162	-0.065758	-0.072635	-0.06669	-0.06475	-0.074479	-0.079824	-0.050034	-0.057708
	-0.11053	-0.153742	-0.169916	-0.07156	-0.065825	-0.072661	-0.06679	-0.064793	-0.074462	-0.079891	-0.050098	-0.057631
	-0.11069	-0.153754	-0.170122	-0.07172	-0.065848	-0.072649	-0.06688	-0.065019	-0.074549	-0.080041	-0.05011	-0.057731
	-0.11078	-0.153898	-0.170264	-0.0718	-0.065924	-0.072702	-0.06697	-0.06503	-0.07462	-0.080106	-0.050175	-0.057806
	-0.11093	-0.154084	-0.170386	-0.07192	-0.066049	-0.0729	-0.06709	-0.065088	-0.074584	-0.080274	-0.05025	-0.057817
	-0.11109	-0.154208	-0.170469	-0.072	-0.066085	-0.07299	-0.06711	-0.065135	-0.074629	-0.080363	-0.050186	-0.057915
	-0.11121	-0.154306	-0.170634	-0.07202	-0.0662	-0.073066	-0.06718	-0.065212	-0.074767	-0.080462	-0.050304	-0.057961
	-0.11124	-0.154447	-0.170788	-0.07213	-0.066296	-0.073088	-0.06729	-0.065256	-0.074848	-0.08063	-0.050356	-0.057996
	-0.11131	-0.154602	-0.170787	-0.07225	-0.066326	-0.073136	-0.06733	-0.065335	-0.074936	-0.080675	-0.050409	-0.058071
	-0.11131	-0.154655	-0.17096	-0.07237	-0.066376	-0.073243	-0.06746	-0.065399	-0.075014	-0.080714	-0.050441	-0.058124
	-0.11132	-0.154775	-0.171213	-0.07243	-0.066455	-0.073253	-0.06754	-0.065451	-0.075091	-0.080772	-0.050467	-0.058116
	-0.11145	-0.154989	-0.171355	-0.07247	-0.066388	-0.07331	-0.06767	-0.065492	-0.075169	-0.080925	-0.050575	-0.05823
	-0.11166	-0.155021	-0.17138	-0.07261	-0.066382	-0.073303	-0.06788	-0.065518	-0.075378	-0.081027	-0.050598	-0.058248
	-0.11171	-0.155087	-0.171497	-0.07272	-0.066371	-0.073305	-0.06787	-0.065581	-0.075274	-0.081074	-0.05061	-0.058246
	-0.11179	-0.155273	-0.171624	-0.07271	-0.066482	-0.073457	-0.06792	-0.065572	-0.075338	-0.081161	-0.050609	-0.058334
	-0.11194	-0.155451	-0.171765	-0.07269	-0.066605	-0.073584	-0.06809	-0.065669	-0.075425	-0.081167	-0.0507	-0.058415
	-0.11207	-0.15555	-0.171956	-0.07271	-0.066724	-0.073637	-0.06807	-0.06575	-0.075425	-0.081326	-0.050885	-0.05847
	-0.11224	-0.155648	-0.172081	-0.07292	-0.066734	-0.07373	-0.06809	-0.065884	-0.075581	-0.08144	-0.050962	-0.058612
	-0.11231	-0.155706	-0.172187	-0.07304	-0.066762	-0.073716	-0.06826	-0.065825	-0.075683	-0.081399	-0.050843	-0.058589
	-0.11233	-0.155815	-0.172219	-0.07315	-0.066869	-0.073633	-0.0684	-0.065846	-0.075717	-0.081434	-0.050904	-0.058633
	-0.11242	-0.155997	-0.172445	-0.07319	-0.066947	-0.073808	-0.06836	-0.065994	-0.075892	-0.081624	-0.050977	-0.058717
	-0.11241	-0.156162	-0.17259	-0.07326	-0.066967	-0.073998	-0.06843	-0.066076	-0.075963	-0.081758	-0.05098	-0.058801
	-0.11245	-0.156249	-0.172738	-0.0735	-0.066956	-0.073989	-0.06863	-0.066064	-0.076021	-0.081928	-0.051092	-0.058884
	-0.11256	-0.156324	-0.172897	-0.07357	-0.067042	-0.074058	-0.06867	-0.066162	-0.076179	-0.081957	-0.051218	-0.058895
	-0.11264	-0.156407	-0.172934	-0.07356	-0.067118	-0.074212	-0.0686	-0.066196	-0.076229	-0.081923	-0.051224	-0.058862
	-0.11282	-0.156478	-0.173103	-0.07367	-0.067179	-0.074254	-0.06865	-0.066182	-0.076269	-0.082064	-0.051263	-0.058853
	-0.11289	-0.156665	-0.173328	-0.07365	-0.067213	-0.074148	-0.06877	-0.066327	-0.076276	-0.082119	-0.051251	-0.058925
	-0.11294	-0.156868	-0.173492	-0.07369	-0.06718	-0.074241	-0.06887	-0.066473	-0.076347	-0.082138	-0.051276	-0.059046
	-0.1131	-0.156927	-0.17361	-0.07371	-0.067184	-0.074327	-0.06899	-0.06656	-0.076433	-0.082269	-0.051383	-0.059007
	-0.1133	-0.157008	-0.173761	-0.07374	-0.06721	-0.074353	-0.06915	-0.066529	-0.07662	-0.082409	-0.051399	-0.059033
	-0.11335	-0.157065	-0.173871	-0.07396	-0.067334	-0.074453	-0.06919	-0.066595	-0.076636	-0.082519	-0.051416	-0.059152
	-0.11339	-0.157297	-0.173902	-0.07408	-0.067495	-0.074493	-0.06926	-0.06661	-0.076761	-0.082694	-0.0515	-0.059233
	-0.11341	-0.157531	-0.174143	-0.07413	-0.067602	-0.074627	-0.06947	-0.066712	-0.076794	-0.082831	-0.051497	-0.059312
	-0.11344	-0.157554	-0.174288	-0.07416	-0.067694	-0.074678	-0.06949	-0.066716	-0.076715	-0.082982	-0.05159	-0.059317
	-0.11356	-0.157675	-0.174348	-0.07416	-0.067775	-0.074737	-0.06951	-0.066685	-0.076758	-0.082968	-0.051716	-0.059304
	-0.11373	-0.157771	-0.174418	-0.07432	-0.067801	-0.074892	-0.06965	-0.066801	-0.076884	-0.082884	-0.051763	-0.059414
	-0.11386	-0.157935	-0.17451	-0.07436	-0.067866	-0.074923	-0.06971	-0.066892	-0.077014	-0.082973	-0.051779	-0.059445
	-0.11394	-0.15801	-0.174661	-0.0744	-0.067771	-0.075019	-0.06966	-0.066977	-0.077017	-0.083168	-0.051886	-0.059494
	-0.11409	-0.158089	-0.174864	-0.0746	-0.067778	-0.075131	-0.06981	-0.066965	-0.077061	-0.083248	-0.051938	-0.059579
	-0.11422	-0.15816	-0.175048	-0.07461	-0.067818	-0.075131	-0.06994	-0.067015	-0.0771	-0.083247	-0.051983	-0.0596
	-0.11441	-0.158307	-0.175129	-0.07463	-0.067851	-0.075265	-0.06996	-0.067063	-0.077165	-0.083288	-0.052049	-0.059588
	-0.11459	-0.15849	-0.17521	-0.07497	-0.06796	-0.075269	-0.06996	-0.067127	-0.077293	-0.083429	-0.052042	-0.059646
	-0.11466	-0.158504	-0.175367	-0.07507	-0.067981	-0.075121	-0.07006	-0.067092	-0.077386	-0.083541	-0.052165	-0.059648
	-0.11473	-0.158575	-0.175533	-0.07507	-0.068002	-0.075277	-0.07019	-0.067161	-0.077447	-0.083622	-0.052175	-0.059683
	-0.11477	-0.158825	-0.175602	-0.07517	-0.068217	-0.075356	-0.07029	-0.067321	-0.077415	-0.08363	-0.052075	-0.059761
	-0.11487	-0.158959	-0.175704	-0.07526	-0.068311	-0.075369	-0.07051	-0.067365	-0.0775	-0.083804	-0.052158	-0.059878
	-0.11496	-0.159115	-0.175904	-0.07526	-0.068416	-0.07544	-0.07045	-0.067464	-0.077641	-0.083935	-0.052284	-0.060037
	-0.11517	-0.159188	-0.17602	-0.07525	-0.068557	-0.075506	-0.07038	-0.067621	-0.07766	-0.083961	-0.052314	-0.060158
	-0.1152	-0.159379	-0.176184	-0.07554	-0.068546	-0.07556	-0.07063	-0.067549	-0.077628	-0.084153	-0.05235	-0.060155
	-0.11518	-0.15944	-0.176314	-0.07561	-0.068485	-0.075592	-0.07073	-0.067482	-0.077823	-0.08431	-0.052476	-0.060222
	-0.11536	-0.159433	-0.17647	-0.07566	-0.068576	-0.07564	-0.07078	-0.067622	-0.077899	-0.084367	-0.052514	-0.060338
	-0.11555	-0.159656	-0.176695	-0.0758	-0.068623	-0.075792	-0.07089	-0.067706	-0.0779	-0.084483	-0.052442	-0.060371
	-0.11559	-0.159794	-0.176806	-0.07581	-0.068636	-0.075898	-0.07107	-0.067829	-0.077944	-0.084502	-0.052554	-0.060285
	-0.11548	-0.159819	-0.176867	-0.07585	-0.06866	-0.07594	-0.07108	-0.067911	-0.078071	-0.084535	-0.05258	-0.060325
	-0.11552	-0.15987	-0.176995	-0.07585	-0.068773	-0.075988	-0.07107	-0.067926	-0.07814	-0.084623	-0.052628	-0.060353
	-0.11553	-0.160096	-0.17712	-0.07593	-0.06889	-0.076001	-0.07125	-0.068013	-0.078237	-0.084829	-0.052734	-0.060488
	-0.11567	-0.160169	-0.177302	-0.07607	-0.06892	-0.076044	-0.07131	-0.068088	-0.078334	-0.084923	-0.052841	-0.060535
	-0.116	-0.160217	-0.177507	-0.07614	-0.068943	-0.076108	-0.07141	-0.068056	-0.078308	-0.084991	-0.052881	-0.060623
	-0.11606	-0.16037	-0.177628	-0.0762	-0.068997	-0.076173	-0.07145	-0.068106	-0.078451	-0.085124	-0.052877	-0.060662
	-0.11612	-0.160588	-0.177676	-0.0763	-0.069125	-0.076292	-0.07154	-0.068142	-0.078586	-0.085148	-0.052943	-0.06075
	-0.11634	-0.160704	-0.177706	-0.07635	-0.069302	-0.076348	-0.07164	-0.068193	-0.078742	-0.085274	-0.053043	-0.060794
	-0.11649	-0.160793	-0.177866	-0.07643	-0.069281	-0.076398	-0.07164	-0.068279	-0.078887	-0.085398	-0.053021	-0.06071
	-0.11642	-0.160939	-0.177988	-0.07654	-0.069337	-0.076563	-0.07171	-0.068337	-0.078857	-0.085414	-0.052954	-0.060859
	-0.11639	-0.161047	-0.178177	-0.07665	-0.069398	-0.076594	-0.0719	-0.068431	-0.078878	-0.085508	-0.052996	-0.060999
	-0.11652	-0.161132	-0.178385	-0.07675	-0.069376	-0.076555	-0.07199	-0.06846	-0.078985	-0.0855	-0.053184	-0.061035
	-0.11665	-0.161224	-0.178533	-0.0768	-0.06945	-0.07659	-0.07206	-0.068431	-0.079116	-0.08554	-0.053148	-0.061072
	-0.11677	-0.161401	-0.178596	-0.07682	-0.069511	-0.076722	-0.07213	-0.068484	-0.079173	-0.085744	-0.053038	-0.061012
	-0.11686	-0.161569	-0.17864	-0.07685	-0.069446	-0.076747	-0.07221	-0.068543	-0.079221	-0.085832	-0.053091	-0.060898
	-0.11693	-0.161635	-0.178762	-0.07694	-0.069564	-0.076739	-0.07233	-0.06865	-0.079327	-0.085917	-0.053277	-0.060952
	-0.11702	-0.161724	-0.178931	-0.0771	-0.069677	-0.076751	-0.07236	-0.068758	-0.079448	-0.086059	-0.053406	-0.061044
	-0.11714	-0.161875	-0.17905	-0.07712	-0.069695	-0.076834	-0.07237	-0.068727	-0.079499	-0.086105	-0.053391	-0.061223
	-0.11722	-0.16203	-0.179215	-0.07716	-0.069838	-0.076894	-0.07242	-0.068839	-0.079464	-0.086149	-0.05334	-0.061392
	-0.11744	-0.162055	-0.179354	-0.07718	-0.069933	-0.077043	-0.07257	-0.068987	-0.079384	-0.086171	-0.053441	-0.061465
	-0.11754	-0.162239	-0.179508	-0.07727	-0.069872	-0.077083	-0.07269	-0.069099	-0.079437	-0.086305	-0.053574	-0.061462
	-0.11756	-0.162462	-0.179527	-0.07743	-0.069848	-0.077145	-0.07262	-0.069174	-0.079637	-0.08648	-0.053597	-0.061418
	-0.11775	-0.162493	-0.179629	-0.07754	-0.069964	-0.077305	-0.07267	-0.069198	-0.07973	-0.08663	-0.053632	-0.06153
	-0.11774	-0.162525	-0.179867	-0.07763	-0.070115	-0.077361	-0.07271	-0.069185	-0.079808	-0.086764	-0.053671	-0.061667
	-0.1178	-0.162704	-0.180079	-0.07781	-0.07001	-0.077308	-0.07288	-0.069186	-0.079889	-0.08668	-0.053691	-0.061679
	-0.11806	-0.16287	-0.180161	-0.07783	-0.069948	-0.077299	-0.07303	-0.069295	-0.07995	-0.086706	-0.053766	-0.061606
	-0.11827	-0.162884	-0.180276	-0.07789	-0.069986	-0.07742	-0.07302	-0.06933	-0.07994	-0.086829	-0.053798	-0.061577
	-0.11831	-0.162989	-0.180394	-0.07806	-0.070094	-0.07752	-0.07311	-0.069339	-0.080012	-0.086882	-0.053843	-0.061634
	-0.11835	-0.163127	-0.180483	-0.07812	-0.070273	-0.077639	-0.07321	-0.069414	-0.080121	-0.086949	-0.053932	-0.061819
	-0.1184	-0.163234	-0.180628	-0.07804	-0.070417	-0.077644	-0.07334	-0.069479	-0.080208	-0.086941	-0.054004	-0.061957
	-0.11851	-0.163422	-0.180843	-0.07803	-0.070427	-0.077724	-0.0734	-0.069445	-0.08034	-0.086978	-0.054038	-0.061981
	-0.11867	-0.163557	-0.180925	-0.07825	-0.070561	-0.077794	-0.07345	-0.069518	-0.080383	-0.08721	-0.054098	-0.06192
	-0.11871	-0.163686	-0.18106	-0.07832	-0.070566	-0.077749	-0.07355	-0.069652	-0.080431	-0.087311	-0.054143	-0.061918
	-0.11883	-0.163807	-0.181235	-0.07835	-0.070563	-0.077742	-0.07357	-0.069767	-0.080565	-0.087407	-0.054295	-0.062119
	-0.11899	-0.163951	-0.181369	-0.07837	-0.070567	-0.077852	-0.07361	-0.06973	-0.080727	-0.087506	-0.054365	-0.06217
	-0.11901	-0.16411	-0.181523	-0.07835	-0.07055	-0.078035	-0.07383	-0.069743	-0.080684	-0.087629	-0.05439	-0.062162
	-0.11911	-0.164097	-0.181711	-0.07854	-0.070715	-0.078099	-0.07392	-0.069835	-0.080684	-0.087711	-0.054493	-0.062257
	-0.11918	-0.164207	-0.181844	-0.07867	-0.070833	-0.078114	-0.07404	-0.069853	-0.080799	-0.087767	-0.054497	-0.062308
	-0.1193	-0.164371	-0.181889	-0.07874	-0.070795	-0.07817	-0.0741	-0.069901	-0.080936	-0.087824	-0.054451	-0.06234
	-0.11937	-0.164449	-0.181953	-0.07878	-0.070865	-0.078342	-0.07403	-0.070083	-0.081007	-0.087873	-0.054444	-0.062407
	-0.11952	-0.164629	-0.182104	-0.07889	-0.070979	-0.078404	-0.0741	-0.070093	-0.081068	-0.088068	-0.054442	-0.06244
	-0.11957	-0.16475	-0.182271	-0.07907	-0.071021	-0.078584	-0.07422	-0.070076	-0.081171	-0.088132	-0.054561	-0.062391
	-0.11967	-0.164771	-0.182395	-0.07908	-0.071106	-0.078624	-0.07423	-0.070132	-0.081268	-0.088111	-0.054615	-0.062604
	-0.11982	-0.164858	-0.182547	-0.0791	-0.07116	-0.078543	-0.07427	-0.070269	-0.08139	-0.088231	-0.05459	-0.062658
	-0.11988	-0.164987	-0.182735	-0.07914	-0.071192	-0.078665	-0.07442	-0.070433	-0.08151	-0.088411	-0.054662	-0.062566
	-0.11987	-0.165149	-0.182806	-0.07923	-0.071277	-0.078727	-0.07461	-0.070467	-0.081455	-0.088409	-0.054722	-0.062625
	-0.12007	-0.165249	-0.18296	-0.07942	-0.071362	-0.078812	-0.07471	-0.070462	-0.081526	-0.088508	-0.054868	-0.062708
	-0.12031	-0.165344	-0.183178	-0.07953	-0.071362	-0.078811	-0.07472	-0.070467	-0.081655	-0.088702	-0.054967	-0.062771
	-0.12027	-0.165415	-0.183318	-0.07948	-0.071411	-0.078777	-0.07482	-0.070588	-0.081728	-0.088777	-0.055026	-0.062726
	-0.12031	-0.165456	-0.183452	-0.0796	-0.071448	-0.078777	-0.07496	-0.070619	-0.081761	-0.088789	-0.055011	-0.062741
	-0.12047	-0.165587	-0.183587	-0.07969	-0.071468	-0.078879	-0.07504	-0.070707	-0.08175	-0.088774	-0.055093	-0.062878
	-0.12064	-0.165838	-0.18374	-0.07971	-0.071522	-0.079055	-0.07503	-0.070761	-0.081771	-0.088905	-0.055097	-0.062991
	-0.12075	-0.166003	-0.183875	-0.07984	-0.071622	-0.079229	-0.07517	-0.070764	-0.081875	-0.089054	-0.05507	-0.062977
	-0.12073	-0.166124	-0.183984	-0.07991	-0.071685	-0.079303	-0.07528	-0.070791	-0.082005	-0.089026	-0.055257	-0.063135
	-0.12089	-0.166184	-0.184018	-0.08007	-0.071728	-0.079207	-0.07523	-0.070826	-0.082169	-0.089132	-0.055288	-0.063322
	-0.12108	-0.166256	-0.184094	-0.08023	-0.071796	-0.079207	-0.07536	-0.070876	-0.08221	-0.08927	-0.055236	-0.063223
	-0.12109	-0.166403	-0.184159	-0.08012	-0.071876	-0.079247	-0.0755	-0.071112	-0.082288	-0.089439	-0.055343	-0.063165
	-0.12109	-0.166551	-0.184285	-0.0802	-0.071976	-0.079286	-0.07555	-0.071232	-0.082376	-0.089533	-0.055523	-0.063265
	-0.1213	-0.166637	-0.184444	-0.08026	-0.072033	-0.079389	-0.07563	-0.071217	-0.082443	-0.089513	-0.055567	-0.063258
	-0.12142	-0.16673	-0.184574	-0.08032	-0.072071	-0.07946	-0.07563	-0.071206	-0.082584	-0.089593	-0.055505	-0.063312
	-0.12141	-0.166861	-0.184708	-0.0804	-0.072117	-0.079525	-0.07571	-0.071248	-0.082629	-0.08965	-0.055578	-0.063376
	-0.12156	-0.166979	-0.18486	-0.08048	-0.072126	-0.079602	-0.07571	-0.0714	-0.082606	-0.089764	-0.055621	-0.063469
	-0.12172	-0.167022	-0.185061	-0.08064	-0.072205	-0.079722	-0.07573	-0.071501	-0.082598	-0.089803	-0.055594	-0.063522
	-0.12185	-0.167188	-0.185217	-0.08074	-0.072193	-0.079726	-0.07584	-0.071485	-0.08273	-0.090029	-0.055624	-0.063578
	-0.12195	-0.167254	-0.185299	-0.08091	-0.072192	-0.079701	-0.07596	-0.071497	-0.08284	-0.090118	-0.055659	-0.063676
	-0.12209	-0.16741	-0.185385	-0.08099	-0.072291	-0.079781	-0.076	-0.071567	-0.082737	-0.090204	-0.055739	-0.06375
	-0.12216	-0.167608	-0.185536	-0.08106	-0.072461	-0.079847	-0.07602	-0.071569	-0.082784	-0.090332	-0.055879	-0.063886
	-0.12216	-0.167769	-0.185685	-0.08113	-0.072604	-0.079902	-0.07622	-0.071559	-0.082918	-0.090436	-0.056001	-0.063888
	-0.12228	-0.167898	-0.185849	-0.08111	-0.072613	-0.080162	-0.07635	-0.071691	-0.083054	-0.090573	-0.055969	-0.0638
	-0.12246	-0.16791	-0.185935	-0.08117	-0.07251	-0.080215	-0.07641	-0.071869	-0.083196	-0.090509	-0.056076	-0.063898
	-0.1226	-0.167998	-0.186024	-0.08133	-0.072595	-0.080316	-0.07661	-0.071946	-0.083281	-0.090537	-0.056114	-0.063954
	-0.12266	-0.168188	-0.186174	-0.08145	-0.072714	-0.080417	-0.07656	-0.071923	-0.08338	-0.090595	-0.05602	-0.063981
	-0.12275	-0.16832	-0.186229	-0.08151	-0.072617	-0.080311	-0.07664	-0.071891	-0.083425	-0.090693	-0.056043	-0.06407
	-0.12277	-0.168353	-0.186501	-0.0815	-0.072611	-0.080343	-0.07683	-0.072031	-0.083436	-0.090765	-0.056113	-0.064173
	-0.12288	-0.168516	-0.186774	-0.0815	-0.072719	-0.080521	-0.07687	-0.072089	-0.083431	-0.090902	-0.056201	-0.064265
	-0.12304	-0.168667	-0.186842	-0.08154	-0.072777	-0.080605	-0.07697	-0.072138	-0.083627	-0.091017	-0.056245	-0.064422
	-0.12312	-0.168781	-0.186921	-0.08168	-0.072845	-0.080674	-0.077	-0.072214	-0.08371	-0.091041	-0.056357	-0.064533
	-0.12317	-0.168824	-0.186972	-0.08175	-0.073002	-0.080768	-0.07693	-0.072148	-0.083785	-0.09114	-0.056461	-0.064503
	-0.12324	-0.168954	-0.187133	-0.08187	-0.073169	-0.080764	-0.07707	-0.072225	-0.08391	-0.091265	-0.056486	-0.064388
	-0.12331	-0.169191	-0.187338	-0.08203	-0.073236	-0.080746	-0.07709	-0.072189	-0.083848	-0.09146	-0.0565	-0.064475
	-0.12342	-0.16921	-0.187403	-0.08213	-0.073275	-0.080792	-0.07711	-0.072201	-0.083978	-0.091492	-0.056577	-0.064538
	-0.12357	-0.169333	-0.187541	-0.08213	-0.073302	-0.080962	-0.07744	-0.072351	-0.084238	-0.091456	-0.056663	-0.064534
	-0.12356	-0.169402	-0.187756	-0.08208	-0.073243	-0.081061	-0.0775	-0.072499	-0.08427	-0.091373	-0.056616	-0.064605
	-0.12369	-0.169486	-0.18796	-0.08214	-0.073245	-0.081019	-0.07748	-0.072472	-0.084205	-0.091569	-0.05666	-0.064728
	-0.12388	-0.169632	-0.188105	-0.08229	-0.073372	-0.081063	-0.07758	-0.072526	-0.084187	-0.091693	-0.05664	-0.064851
	-0.12395	-0.169783	-0.18826	-0.08239	-0.073437	-0.08108	-0.07756	-0.072642	-0.084412	-0.091772	-0.056783	-0.064907
	-0.12409	-0.169875	-0.188284	-0.08238	-0.073405	-0.081164	-0.07751	-0.0727	-0.084605	-0.091882	-0.056935	-0.064821
	-0.12426	-0.169909	-0.188317	-0.08245	-0.073576	-0.081355	-0.0776	-0.072913	-0.084607	-0.091904	-0.056923	-0.064862
	-0.12434	-0.170101	-0.188465	-0.08253	-0.073675	-0.081472	-0.07785	-0.072974	-0.084655	-0.091998	-0.056914	-0.064893
	-0.12441	-0.170288	-0.188559	-0.08268	-0.073743	-0.081466	-0.07791	-0.072898	-0.084749	-0.092147	-0.056934	-0.064921
	-0.1244	-0.170356	-0.188788	-0.08274	-0.073847	-0.081509	-0.07791	-0.072884	-0.084811	-0.092244	-0.056948	-0.065072
	-0.12447	-0.17049	-0.188985	-0.08275	-0.073868	-0.081569	-0.07803	-0.072925	-0.084847	-0.092279	-0.056986	-0.065127
	-0.12469	-0.170679	-0.189084	-0.08284	-0.073965	-0.081611	-0.07819	-0.072955	-0.084942	-0.092368	-0.057077	-0.065206
	-0.12465	-0.170758	-0.189117	-0.083	-0.074059	-0.081774	-0.07817	-0.072968	-0.085058	-0.092557	-0.057109	-0.065261
	-0.12475	-0.170913	-0.189204	-0.08315	-0.074133	-0.081864	-0.07818	-0.073084	-0.085096	-0.092635	-0.057114	-0.065198
	-0.12494	-0.171003	-0.189373	-0.08318	-0.074092	-0.081783	-0.07833	-0.073214	-0.085121	-0.092661	-0.057215	-0.065286
	-0.12514	-0.17102	-0.18948	-0.0832	-0.074015	-0.08179	-0.07842	-0.073311	-0.085135	-0.092761	-0.057291	-0.065446
	-0.12514	-0.171112	-0.189658	-0.08334	-0.074081	-0.08194	-0.07851	-0.073356	-0.085251	-0.092836	-0.057309	-0.065533
	-0.1252	-0.171322	-0.189825	-0.08341	-0.074146	-0.082068	-0.07868	-0.073414	-0.08539	-0.092983	-0.057477	-0.065567
	-0.12536	-0.171519	-0.189919	-0.08344	-0.074233	-0.082147	-0.07866	-0.073446	-0.085513	-0.093036	-0.057514	-0.065706
	-0.1253	-0.171581	-0.190046	-0.08346	-0.074343	-0.082174	-0.07873	-0.073539	-0.085578	-0.09303	-0.057555	-0.065788
	-0.12542	-0.171722	-0.190188	-0.08363	-0.074458	-0.082144	-0.07895	-0.073589	-0.085583	-0.093111	-0.057501	-0.065859
	-0.12555	-0.171831	-0.190287	-0.08383	-0.074526	-0.082168	-0.07908	-0.073556	-0.085674	-0.093276	-0.057573	-0.065833
	-0.12566	-0.171916	-0.190383	-0.0838	-0.074488	-0.082305	-0.07902	-0.073526	-0.085677	-0.093303	-0.057749	-0.065889
	-0.12587	-0.17205	-0.190547	-0.08382	-0.074474	-0.082469	-0.07902	-0.07362	-0.085727	-0.093307	-0.057776	-0.065913
	-0.12605	-0.172128	-0.190714	-0.08393	-0.07461	-0.082571	-0.07913	-0.073741	-0.085824	-0.093459	-0.057824	-0.065892
	-0.12599	-0.172226	-0.19091	-0.08403	-0.074677	-0.082591	-0.07924	-0.073883	-0.085923	-0.093671	-0.057843	-0.065946
	-0.12597	-0.17225	-0.190983	-0.08415	-0.074748	-0.082613	-0.07927	-0.073915	-0.086083	-0.093744	-0.057843	-0.066022
	-0.12611	-0.172316	-0.191193	-0.08408	-0.074784	-0.082642	-0.07938	-0.073953	-0.086152	-0.093742	-0.0579	-0.066045
	-0.12619	-0.172513	-0.191364	-0.08414	-0.074716	-0.082747	-0.07943	-0.073947	-0.086308	-0.093786	-0.057899	-0.066166
	-0.1263	-0.172634	-0.191436	-0.08427	-0.07482	-0.082844	-0.07945	-0.073957	-0.086373	-0.093826	-0.057965	-0.066231
	-0.12647	-0.172699	-0.191561	-0.08435	-0.075041	-0.082879	-0.07947	-0.074149	-0.086436	-0.094062	-0.058052	-0.066299
	-0.1266	-0.172815	-0.19158	-0.08447	-0.07514	-0.082932	-0.07949	-0.074104	-0.086474	-0.094135	-0.058102	-0.066313
	-0.12664	-0.17298	-0.191735	-0.08448	-0.07513	-0.083042	-0.07969	-0.074147	-0.086517	-0.094265	-0.058109	-0.066324
	-0.12678	-0.173065	-0.192005	-0.08452	-0.075094	-0.083044	-0.07985	-0.074205	-0.086608	-0.094339	-0.058114	-0.066352
	-0.12688	-0.173141	-0.192188	-0.08468	-0.075069	-0.08299	-0.07986	-0.074321	-0.086713	-0.094275	-0.058176	-0.066371
	-0.12696	-0.173338	-0.192326	-0.08478	-0.075166	-0.08304	-0.07996	-0.074404	-0.086812	-0.094468	-0.0583	-0.066416
	-0.12713	-0.173483	-0.192487	-0.08487	-0.075204	-0.08323	-0.08004	-0.074459	-0.086817	-0.094586	-0.058366	-0.066481
	-0.1271	-0.173616	-0.19246	-0.08495	-0.075264	-0.083217	-0.08005	-0.074561	-0.086938	-0.094611	-0.058368	-0.066496
	-0.12716	-0.173752	-0.192516	-0.08498	-0.075404	-0.083191	-0.08018	-0.074608	-0.087111	-0.094643	-0.058399	-0.06661
	-0.12727	-0.173922	-0.192674	-0.0851	-0.075509	-0.083334	-0.0803	-0.074659	-0.087138	-0.094577	-0.058507	-0.066674
	-0.12748	-0.174052	-0.192823	-0.08513	-0.075517	-0.083414	-0.08036	-0.074754	-0.087083	-0.094761	-0.058556	-0.066631
	-0.12767	-0.174141	-0.192974	-0.08514	-0.07552	-0.083464	-0.08034	-0.074786	-0.087064	-0.094906	-0.058559	-0.066686
	-0.12773	-0.174223	-0.193149	-0.08524	-0.075534	-0.083589	-0.08048	-0.074979	-0.087083	-0.094903	-0.058549	-0.066819
	-0.12781	-0.174239	-0.193391	-0.08536	-0.075605	-0.08362	-0.08059	-0.075029	-0.087152	-0.095017	-0.058617	-0.066897
	-0.1278	-0.174389	-0.19345	-0.08549	-0.075746	-0.083785	-0.08049	-0.074853	-0.087278	-0.095117	-0.058633	-0.066948
	-0.12793	-0.174624	-0.193604	-0.08558	-0.075761	-0.083975	-0.08068	-0.07499	-0.087304	-0.095225	-0.058623	-0.067038
	-0.12807	-0.174804	-0.193793	-0.0857	-0.075752	-0.084085	-0.08067	-0.075185	-0.087332	-0.095297	-0.058747	-0.067119
	-0.12806	-0.174762	-0.193823	-0.08573	-0.0759	-0.084073	-0.08074	-0.0751	-0.087552	-0.095354	-0.058922	-0.067107
	-0.12821	-0.174902	-0.193864	-0.08583	-0.076015	-0.084083	-0.08093	-0.07518	-0.087697	-0.095613	-0.05895	-0.067125
	-0.12836	-0.175071	-0.193941	-0.08582	-0.075963	-0.084015	-0.08103	-0.075174	-0.087707	-0.095707	-0.058898	-0.067132
	-0.1285	-0.175285	-0.194132	-0.08583	-0.07608	-0.084033	-0.08116	-0.075145	-0.087676	-0.095683	-0.058912	-0.067135
	-0.12867	-0.175314	-0.194254	-0.08602	-0.076089	-0.08417	-0.08121	-0.075249	-0.087801	-0.095777	-0.059054	-0.067253
	-0.12864	-0.175309	-0.194445	-0.08617	-0.076064	-0.084174	-0.08121	-0.075355	-0.087838	-0.095791	-0.059147	-0.067438
	-0.12876	-0.175482	-0.194598	-0.08622	-0.076192	-0.084289	-0.08123	-0.075398	-0.087814	-0.095846	-0.059169	-0.067481
	-0.12892	-0.175626	-0.194698	-0.08622	-0.076334	-0.084406	-0.08136	-0.075553	-0.087924	-0.095995	-0.059155	-0.067384
	-0.12902	-0.175706	-0.194866	-0.08624	-0.076311	-0.084487	-0.08141	-0.075677	-0.087951	-0.096037	-0.059181	-0.067451
	-0.12917	-0.17581	-0.194953	-0.08625	-0.076418	-0.084614	-0.08148	-0.075675	-0.088028	-0.096067	-0.05922	-0.067629
	-0.12919	-0.175881	-0.195142	-0.0864	-0.076516	-0.084665	-0.08146	-0.075667	-0.088092	-0.096105	-0.059261	-0.067637
	-0.12915	-0.176079	-0.195366	-0.08642	-0.076484	-0.084616	-0.08155	-0.075761	-0.088181	-0.096354	-0.059374	-0.067716
	-0.12923	-0.176226	-0.195524	-0.08646	-0.076521	-0.08464	-0.08179	-0.075828	-0.088192	-0.096524	-0.059412	-0.067741
	-0.12936	-0.176239	-0.195549	-0.08649	-0.076571	-0.084766	-0.08188	-0.075836	-0.088195	-0.096565	-0.059473	-0.06769
	-0.12959	-0.176316	-0.195661	-0.08655	-0.076643	-0.084817	-0.08191	-0.075846	-0.088453	-0.096583	-0.05954	-0.06771
	-0.12964	-0.176469	-0.195952	-0.08672	-0.076756	-0.084909	-0.08201	-0.075916	-0.088587	-0.096575	-0.059681	-0.067761
	-0.12977	-0.176631	-0.196034	-0.08689	-0.076883	-0.084958	-0.08196	-0.075971	-0.088625	-0.096681	-0.059694	-0.06797
	-0.12993	-0.176758	-0.196016	-0.08685	-0.076898	-0.084923	-0.08202	-0.076054	-0.088697	-0.096787	-0.059716	-0.068026
	-0.12995	-0.17682	-0.196145	-0.08685	-0.076795	-0.085025	-0.08221	-0.076105	-0.088798	-0.096998	-0.059766	-0.068089
	-0.13019	-0.176927	-0.196292	-0.08701	-0.076879	-0.085124	-0.08224	-0.076097	-0.088762	-0.097074	-0.059656	-0.06813
	-0.13022	-0.177096	-0.19656	-0.08705	-0.076956	-0.085251	-0.08228	-0.076156	-0.088806	-0.09718	-0.059725	-0.068147
	-0.13023	-0.177299	-0.196755	-0.08702	-0.076947	-0.085364	-0.08233	-0.076297	-0.088974	-0.09735	-0.05972	-0.068161
	-0.13028	-0.177397	-0.196818	-0.08719	-0.077006	-0.085417	-0.08246	-0.076413	-0.089086	-0.097356	-0.059706	-0.068251
	-0.13047	-0.177425	-0.19686	-0.08743	-0.077045	-0.085398	-0.08245	-0.076426	-0.089068	-0.097291	-0.059833	-0.068304
	-0.13056	-0.177564	-0.196976	-0.08756	-0.077098	-0.085439	-0.08258	-0.076534	-0.089165	-0.097411	-0.060011	-0.068289
	-0.13075	-0.177766	-0.197297	-0.08757	-0.077232	-0.085517	-0.08276	-0.076605	-0.089263	-0.097546	-0.060086	-0.068408
	-0.13091	-0.177913	-0.197469	-0.0876	-0.077254	-0.085584	-0.08277	-0.076518	-0.089316	-0.097573	-0.060074	-0.068431
	-0.13093	-0.178048	-0.197501	-0.08766	-0.077238	-0.08565	-0.08285	-0.076584	-0.089335	-0.097511	-0.059932	-0.068495
	-0.13101	-0.178226	-0.197544	-0.08772	-0.077205	-0.08571	-0.08286	-0.076619	-0.089449	-0.097714	-0.060064	-0.068522
	-0.13105	-0.178263	-0.197643	-0.08759	-0.077322	-0.085773	-0.083	-0.076711	-0.089593	-0.097901	-0.060311	-0.068434
	-0.13106	-0.178368	-0.197808	-0.08764	-0.077422	-0.085751	-0.08321	-0.076869	-0.089492	-0.097916	-0.06038	-0.068498
	-0.13108	-0.178447	-0.197944	-0.08788	-0.077484	-0.085833	-0.08323	-0.076916	-0.089521	-0.09785	-0.060363	-0.0687
	-0.13124	-0.178484	-0.19809	-0.08789	-0.077558	-0.085929	-0.08317	-0.077044	-0.089721	-0.097972	-0.060396	-0.068768
	-0.13148	-0.178581	-0.198276	-0.08792	-0.077631	-0.085939	-0.08333	-0.07712	-0.089746	-0.098076	-0.060582	-0.06879
	-0.13158	-0.178778	-0.198415	-0.08799	-0.077758	-0.085985	-0.08342	-0.077119	-0.089847	-0.098226	-0.060554	-0.068869
	-0.13163	-0.178923	-0.198481	-0.08807	-0.077787	-0.086081	-0.08339	-0.077202	-0.089951	-0.098341	-0.060553	-0.068908
	-0.1317	-0.178978	-0.198536	-0.08822	-0.077856	-0.086145	-0.08353	-0.077256	-0.090031	-0.098405	-0.060632	-0.069002
	-0.13179	-0.179104	-0.198581	-0.08824	-0.077908	-0.086134	-0.08363	-0.077145	-0.090168	-0.098421	-0.060667	-0.069009
	-0.13184	-0.17927	-0.198837	-0.08835	-0.077911	-0.086191	-0.08359	-0.077157	-0.090151	-0.098528	-0.060759	-0.069075
	-0.13203	-0.179373	-0.199032	-0.08837	-0.077921	-0.086371	-0.08365	-0.077321	-0.09013	-0.09861	-0.060853	-0.069099
	-0.13205	-0.179484	-0.19919	-0.08844	-0.07811	-0.086441	-0.08377	-0.077392	-0.090316	-0.098648	-0.060875	-0.069081
	-0.13215	-0.179628	-0.19924	-0.08855	-0.078186	-0.086546	-0.08381	-0.077527	-0.090451	-0.098807	-0.060847	-0.069217
	-0.13226	-0.179802	-0.199395	-0.08867	-0.078302	-0.086503	-0.08387	-0.077678	-0.090542	-0.098909	-0.060839	-0.069254
	-0.13226	-0.179953	-0.199588	-0.08875	-0.078385	-0.086513	-0.08397	-0.077668	-0.09061	-0.099003	-0.060877	-0.069286
	-0.13241	-0.1801	-0.199689	-0.08876	-0.078371	-0.086676	-0.08405	-0.077701	-0.090658	-0.099154	-0.060995	-0.069257
	-0.13253	-0.180126	-0.199844	-0.08884	-0.078383	-0.086761	-0.08418	-0.077741	-0.090662	-0.099155	-0.06101	-0.069317
	-0.13271	-0.180188	-0.200003	-0.08895	-0.078384	-0.086734	-0.08417	-0.077733	-0.090665	-0.09922	-0.06095	-0.069398
	-0.13277	-0.180332	-0.200105	-0.08904	-0.078465	-0.086815	-0.08412	-0.077839	-0.090752	-0.099358	-0.061123	-0.069392
	-0.1329	-0.180418	-0.20028	-0.08914	-0.078539	-0.086943	-0.08422	-0.077959	-0.090899	-0.099475	-0.061114	-0.069388
	-0.13304	-0.18056	-0.200432	-0.08926	-0.078489	-0.08696	-0.08439	-0.077987	-0.091054	-0.099504	-0.061166	-0.06952
	-0.13318	-0.18065	-0.200525	-0.08924	-0.078534	-0.086968	-0.08458	-0.078016	-0.091106	-0.099611	-0.06132	-0.069649
	-0.13329	-0.180818	-0.200681	-0.08934	-0.078608	-0.087056	-0.08464	-0.078097	-0.091105	-0.099688	-0.061414	-0.069662
	-0.13324	-0.181004	-0.200755	-0.0895	-0.078632	-0.087206	-0.08455	-0.078153	-0.091113	-0.099689	-0.061433	-0.069801
	-0.13338	-0.181042	-0.20096	-0.0896	-0.078761	-0.087256	-0.08454	-0.078302	-0.09109	-0.099692	-0.061393	-0.069811
	-0.13358	-0.181219	-0.201098	-0.08972	-0.078878	-0.087279	-0.08478	-0.078259	-0.091192	-0.099812	-0.061341	-0.069847
	-0.13368	-0.181356	-0.201135	-0.08976	-0.078965	-0.087342	-0.08487	-0.078226	-0.091379	-0.099887	-0.061464	-0.069956
	-0.13373	-0.181393	-0.201314	-0.08974	-0.079071	-0.087429	-0.08475	-0.078295	-0.0914	-0.099924	-0.061612	-0.070089
	-0.13382	-0.181462	-0.201454	-0.0898	-0.079086	-0.08755	-0.08487	-0.078404	-0.091457	-0.099994	-0.061577	-0.070086
	-0.13395	-0.181584	-0.201535	-0.08988	-0.079115	-0.08764	-0.08505	-0.078438	-0.091555	-0.099978	-0.061629	-0.07006
	-0.134	-0.181765	-0.201711	-0.09002	-0.07918	-0.087689	-0.08503	-0.078425	-0.091677	-0.100158	-0.061739	-0.070118
	-0.13408	-0.181898	-0.201865	-0.08997	-0.079225	-0.087693	-0.08513	-0.078568	-0.091701	-0.10044	-0.061832	-0.0702
	-0.13422	-0.181951	-0.202003	-0.08996	-0.079316	-0.08785	-0.08529	-0.078749	-0.091668	-0.100487	-0.061736	-0.070285
	-0.13438	-0.182066	-0.202215	-0.09003	-0.079346	-0.087855	-0.08541	-0.078806	-0.091812	-0.100556	-0.061756	-0.070304
	-0.13447	-0.182171	-0.202383	-0.0902	-0.079371	-0.087849	-0.08548	-0.0787	-0.091877	-0.10061	-0.061907	-0.070422
	-0.13459	-0.182323	-0.202547	-0.09028	-0.079419	-0.087905	-0.08546	-0.078713	-0.091931	-0.100733	-0.061928	-0.070532
	-0.13464	-0.182506	-0.20256	-0.09033	-0.079416	-0.087933	-0.08546	-0.078756	-0.091987	-0.100857	-0.061952	-0.070542
	-0.13476	-0.182545	-0.202624	-0.09038	-0.079414	-0.088011	-0.0856	-0.078842	-0.092121	-0.100841	-0.062029	-0.070458
	-0.13484	-0.182631	-0.202815	-0.09027	-0.079533	-0.08801	-0.08584	-0.078948	-0.092215	-0.100876	-0.062103	-0.070498
	-0.13491	-0.182755	-0.202951	-0.09028	-0.079674	-0.088082	-0.08587	-0.079062	-0.092286	-0.100997	-0.062135	-0.070589
	-0.13505	-0.18283	-0.203124	-0.09059	-0.079687	-0.088211	-0.08583	-0.079121	-0.092312	-0.101098	-0.062213	-0.070704
	-0.13513	-0.183022	-0.203208	-0.0907	-0.079705	-0.088284	-0.08594	-0.079179	-0.092325	-0.101132	-0.062217	-0.070695
	-0.13512	-0.183208	-0.203238	-0.09078	-0.079743	-0.088333	-0.08604	-0.079289	-0.092446	-0.101274	-0.062266	-0.0707
	-0.13528	-0.183256	-0.203366	-0.09089	-0.07987	-0.088403	-0.0861	-0.079268	-0.092445	-0.101284	-0.062256	-0.070842
	-0.13549	-0.183295	-0.203474	-0.091	-0.07991	-0.088418	-0.0861	-0.079312	-0.092473	-0.101267	-0.062414	-0.070882
	-0.13565	-0.183439	-0.203736	-0.09099	-0.079935	-0.088505	-0.08617	-0.079376	-0.092596	-0.101387	-0.062551	-0.070852
	-0.13566	-0.183634	-0.203968	-0.09106	-0.079941	-0.088522	-0.08621	-0.079498	-0.092687	-0.101525	-0.062483	-0.070975
	-0.13573	-0.183794	-0.204091	-0.09106	-0.080119	-0.088594	-0.08624	-0.079385	-0.092706	-0.101579	-0.062454	-0.071026
	-0.13578	-0.183862	-0.204277	-0.09113	-0.080279	-0.088749	-0.08627	-0.079507	-0.092722	-0.101701	-0.06258	-0.070991
	-0.13588	-0.183926	-0.204346	-0.0913	-0.080188	-0.08889	-0.08636	-0.079578	-0.092812	-0.101835	-0.06274	-0.071026
	-0.13595	-0.184068	-0.204387	-0.09145	-0.080156	-0.088887	-0.08652	-0.079532	-0.092915	-0.101933	-0.062737	-0.071119
	-0.1361	-0.18417	-0.204482	-0.0915	-0.080268	-0.088948	-0.08665	-0.079524	-0.092997	-0.102061	-0.062747	-0.071204
	-0.13621	-0.184316	-0.204648	-0.09145	-0.080248	-0.088983	-0.08666	-0.079606	-0.093171	-0.102115	-0.062833	-0.071253
	-0.1363	-0.184473	-0.204867	-0.0916	-0.080299	-0.088919	-0.08668	-0.079694	-0.093318	-0.102058	-0.062846	-0.071268
	-0.13643	-0.18461	-0.205043	-0.0917	-0.080371	-0.089041	-0.08677	-0.079831	-0.093278	-0.10213	-0.062837	-0.071328
	-0.13655	-0.184786	-0.205152	-0.09179	-0.080514	-0.089171	-0.08675	-0.079999	-0.093253	-0.102281	-0.062901	-0.071362
	-0.1367	-0.184904	-0.205277	-0.0918	-0.080674	-0.089159	-0.08683	-0.080026	-0.093301	-0.102348	-0.063003	-0.071468
	-0.13672	-0.185066	-0.205338	-0.09165	-0.08074	-0.089275	-0.08699	-0.080123	-0.093301	-0.102415	-0.062997	-0.07159
	-0.13681	-0.185077	-0.205457	-0.09171	-0.08076	-0.089408	-0.08697	-0.080251	-0.093508	-0.102505	-0.062959	-0.071564
	-0.13686	-0.185078	-0.205605	-0.0919	-0.080769	-0.089322	-0.08706	-0.080229	-0.09373	-0.102588	-0.063023	-0.071674
	-0.13692	-0.185198	-0.205737	-0.09206	-0.080916	-0.089396	-0.08731	-0.080182	-0.093783	-0.102806	-0.063138	-0.071761
	-0.13712	-0.185406	-0.2059	-0.09211	-0.080921	-0.089453	-0.08744	-0.080224	-0.0938	-0.102791	-0.063161	-0.07167
	-0.13721	-0.185495	-0.205971	-0.09223	-0.080871	-0.089529	-0.08747	-0.08032	-0.09381	-0.102921	-0.063224	-0.071667
	-0.13734	-0.185534	-0.206132	-0.09238	-0.080902	-0.089787	-0.08744	-0.0804	-0.093909	-0.103142	-0.063215	-0.071799
	-0.13747	-0.185711	-0.206304	-0.09234	-0.08101	-0.089892	-0.08748	-0.080323	-0.093898	-0.103031	-0.063313	-0.071932
	-0.13755	-0.185866	-0.206329	-0.09234	-0.081021	-0.089846	-0.08751	-0.080376	-0.093947	-0.103147	-0.063416	-0.071977
	-0.13759	-0.186049	-0.206496	-0.0925	-0.080975	-0.089871	-0.08767	-0.080455	-0.094132	-0.103357	-0.063374	-0.071958
	-0.13757	-0.186193	-0.206633	-0.0926	-0.081164	-0.089951	-0.08773	-0.080556	-0.094135	-0.103293	-0.063389	-0.072093
	-0.13764	-0.186251	-0.206707	-0.09265	-0.081329	-0.089929	-0.0877	-0.080631	-0.09424	-0.103344	-0.063544	-0.072082
	-0.13784	-0.186341	-0.206923	-0.09261	-0.081341	-0.089922	-0.08778	-0.080771	-0.094346	-0.103414	-0.063687	-0.072086
	-0.138	-0.186508	-0.207018	-0.09271	-0.081348	-0.090064	-0.088	-0.080744	-0.094477	-0.103499	-0.063672	-0.07223
	-0.13813	-0.186718	-0.207124	-0.09285	-0.081358	-0.090216	-0.08811	-0.080815	-0.094544	-0.103631	-0.063592	-0.072187
	-0.13832	-0.186774	-0.207282	-0.09281	-0.081351	-0.090348	-0.08806	-0.080892	-0.094588	-0.103653	-0.06361	-0.072235
	-0.1384	-0.186844	-0.207414	-0.09292	-0.081348	-0.090396	-0.08807	-0.080936	-0.094593	-0.103602	-0.063726	-0.072402
	-0.13843	-0.186927	-0.207554	-0.09309	-0.081539	-0.090366	-0.0881	-0.081006	-0.09465	-0.103651	-0.063819	-0.072414
	-0.13845	-0.187061	-0.207657	-0.09321	-0.081652	-0.090382	-0.08822	-0.081025	-0.094652	-0.103766	-0.063834	-0.072495
	-0.13856	-0.187115	-0.207794	-0.09333	-0.081701	-0.090453	-0.08841	-0.081136	-0.09473	-0.103951	-0.063813	-0.07256
	-0.13874	-0.187278	-0.207981	-0.09335	-0.081728	-0.090577	-0.0884	-0.081185	-0.094879	-0.103936	-0.063925	-0.072482
	-0.1389	-0.187381	-0.208043	-0.09337	-0.081858	-0.090795	-0.08849	-0.081223	-0.095024	-0.103929	-0.064006	-0.072536
	-0.13906	-0.187448	-0.208141	-0.09341	-0.081887	-0.090871	-0.08861	-0.081256	-0.095136	-0.104108	-0.064007	-0.072637
	-0.13903	-0.187573	-0.208376	-0.09351	-0.081844	-0.090767	-0.08863	-0.081469	-0.095189	-0.104187	-0.064111	-0.072644
	-0.13901	-0.187704	-0.208616	-0.09355	-0.081918	-0.090922	-0.08863	-0.081556	-0.095221	-0.104299	-0.064149	-0.07274
	-0.13912	-0.187807	-0.208729	-0.09356	-0.082014	-0.09104	-0.08873	-0.081454	-0.095243	-0.104519	-0.064139	-0.072771
	-0.13918	-0.188004	-0.208745	-0.09361	-0.082088	-0.091054	-0.0889	-0.081531	-0.095229	-0.104634	-0.064166	-0.072904
	-0.13928	-0.188237	-0.208823	-0.09377	-0.082131	-0.091066	-0.08903	-0.081622	-0.095351	-0.10466	-0.064172	-0.073
	-0.13948	-0.188344	-0.208981	-0.09392	-0.082238	-0.091082	-0.08899	-0.081644	-0.09547	-0.104718	-0.064277	-0.073019
	-0.13963	-0.188431	-0.209208	-0.09397	-0.082326	-0.091088	-0.08894	-0.081684	-0.09553	-0.104768	-0.064394	-0.073087
	-0.13964	-0.188503	-0.209403	-0.09402	-0.082396	-0.091142	-0.08905	-0.081692	-0.095568	-0.104736	-0.064522	-0.073147
	-0.13979	-0.188571	-0.209477	-0.09406	-0.082478	-0.091305	-0.08919	-0.081718	-0.095644	-0.104829	-0.064564	-0.073217
	-0.13992	-0.188738	-0.209585	-0.09413	-0.082518	-0.091483	-0.08933	-0.081822	-0.095735	-0.105071	-0.064574	-0.073214
	-0.13995	-0.188928	-0.209717	-0.09416	-0.082536	-0.091622	-0.08944	-0.08192	-0.095816	-0.105159	-0.064562	-0.073204
	-0.13997	-0.188972	-0.209815	-0.09429	-0.082501	-0.091651	-0.08942	-0.081942	-0.095946	-0.105171	-0.064664	-0.073325
	-0.14013	-0.18902	-0.209959	-0.09434	-0.082552	-0.09162	-0.08945	-0.081953	-0.095996	-0.105276	-0.064766	-0.07338
	-0.14017	-0.189209	-0.210117	-0.09431	-0.082606	-0.091614	-0.08961	-0.082102	-0.096092	-0.10536	-0.064815	-0.073363
	-0.14018	-0.189342	-0.210194	-0.09441	-0.082565	-0.091703	-0.0897	-0.082201	-0.09618	-0.105468	-0.064831	-0.073462
	-0.14041	-0.189354	-0.21046	-0.0947	-0.082567	-0.09167	-0.08965	-0.082248	-0.096246	-0.105581	-0.064871	-0.073612
	-0.14049	-0.189466	-0.210582	-0.09465	-0.082714	-0.091668	-0.0898	-0.082311	-0.096379	-0.105546	-0.064951	-0.07361
	-0.14066	-0.189583	-0.210569	-0.0945	-0.082818	-0.091828	-0.08989	-0.082364	-0.096297	-0.105588	-0.064953	-0.07367
	-0.140793	-0.189807	-0.210675	-0.09461	-0.082904	-0.091924	-0.08991	-0.082421	-0.096329	-0.105722	-0.064943	-0.073785
	-0.140792	-0.189877	-0.210846	-0.09473	-0.082945	-0.091943	-0.08996	-0.082363	-0.096458	-0.10578	-0.06494	-0.073778
	-0.141063	-0.189991	-0.21107	-0.0949	-0.083037	-0.092002	-0.08992	-0.082492	-0.096541	-0.105851	-0.065034	-0.073808
	-0.141198	-0.190216	-0.21119	-0.09511	-0.083163	-0.092106	-0.08995	-0.08261	-0.096504	-0.106033	-0.065147	-0.073908
	-0.141308	-0.190311	-0.211296	-0.09507	-0.083199	-0.092195	-0.09013	-0.082642	-0.096484	-0.106145	-0.06517	-0.073821
	-0.141331	-0.190375	-0.211421	-0.0951	-0.083319	-0.092292	-0.09018	-0.082632	-0.096584	-0.106232	-0.065251	-0.073965
	-0.14144	-0.190548	-0.211531	-0.09504	-0.083271	-0.092324	-0.0903	-0.082627	-0.096751	-0.106279	-0.065309	-0.074159
	-0.141571	-0.190656	-0.211679	-0.0951	-0.083295	-0.092404	-0.09039	-0.082766	-0.096866	-0.106356	-0.065404	-0.074101
	-0.141697	-0.190735	-0.211724	-0.09527	-0.083413	-0.092461	-0.09045	-0.082836	-0.096892	-0.106422	-0.065413	-0.074091
	-0.141751	-0.190809	-0.212011	-0.09519	-0.083494	-0.092555	-0.09042	-0.082817	-0.096994	-0.106352	-0.065426	-0.074107
	-0.141731	-0.190803	-0.212226	-0.09532	-0.08351	-0.092628	-0.09045	-0.082909	-0.097029	-0.106365	-0.065402	-0.074245
	-0.141882	-0.190954	-0.212302	-0.09548	-0.083501	-0.092622	-0.09058	-0.083007	-0.096982	-0.106491	-0.065382	-0.074366
	-0.142007	-0.191201	-0.212301	-0.09541	-0.083505	-0.092589	-0.09074	-0.083036	-0.096921	-0.106489	-0.065507	-0.074392
	-0.142109	-0.191424	-0.212408	-0.09553	-0.083513	-0.092584	-0.09085	-0.083184	-0.097045	-0.106482	-0.065641	-0.074347
	-0.14212	-0.191504	-0.212621	-0.09569	-0.083564	-0.092672	-0.09088	-0.083273	-0.09722	-0.106651	-0.065616	-0.074386
	-0.142318	-0.191577	-0.212732	-0.09567	-0.08363	-0.092723	-0.09097	-0.083281	-0.097207	-0.106804	-0.065598	-0.074502
	-0.142571	-0.191712	-0.212845	-0.09572	-0.083785	-0.092786	-0.09115	-0.083296	-0.097357	-0.106914	-0.065717	-0.074564
	-0.142687	-0.19183	-0.2129	-0.096	-0.083942	-0.092873	-0.09115	-0.083357	-0.097549	-0.106962	-0.065755	-0.074551
	-0.142657	-0.19193	-0.213009	-0.09598	-0.083955	-0.092947	-0.09114	-0.083401	-0.09754	-0.107061	-0.065822	-0.074533
	-0.142757	-0.191992	-0.213193	-0.09595	-0.083974	-0.093036	-0.09129	-0.083496	-0.097655	-0.107229	-0.065815	-0.074635
	-0.14289	-0.192137	-0.21337	-0.09616	-0.084068	-0.093141	-0.09129	-0.083524	-0.097833	-0.107273	-0.065885	-0.074736
	-0.142864	-0.192234	-0.213497	-0.09608	-0.084071	-0.093266	-0.09127	-0.083547	-0.097786	-0.107224	-0.065955	-0.074767
	-0.142895	-0.192356	-0.213663	-0.09611	-0.084144	-0.093388	-0.09139	-0.083665	-0.09782	-0.107308	-0.065947	-0.074848
	-0.143042	-0.19255	-0.213673	-0.09619	-0.084119	-0.093351	-0.09155	-0.083617	-0.097902	-0.107431	-0.066039	-0.07487
	-0.143224	-0.192671	-0.213733	-0.09632	-0.084132	-0.093332	-0.09156	-0.08367	-0.09793	-0.107556	-0.066082	-0.074809
	-0.143275	-0.192757	-0.213866	-0.09647	-0.084212	-0.093541	-0.0915	-0.083799	-0.098002	-0.107784	-0.06606	-0.074968
	-0.143452	-0.192807	-0.214037	-0.0966	-0.084348	-0.093536	-0.09168	-0.083862	-0.098028	-0.107873	-0.066201	-0.075139
	-0.14356	-0.192897	-0.21425	-0.09657	-0.084434	-0.093583	-0.09186	-0.083826	-0.098116	-0.107756	-0.06636	-0.075019
	-0.143712	-0.193067	-0.214425	-0.09665	-0.084491	-0.093699	-0.09184	-0.083928	-0.098177	-0.107744	-0.066386	-0.075072
	-0.143759	-0.19324	-0.214562	-0.09673	-0.084594	-0.093661	-0.09195	-0.084016	-0.098143	-0.107939	-0.066344	-0.075284
	-0.143738	-0.193238	-0.214654	-0.09669	-0.084642	-0.093736	-0.09197	-0.084068	-0.098185	-0.107992	-0.066295	-0.075284
	-0.143845	-0.193293	-0.214749	-0.09688	-0.084694	-0.093909	-0.09195	-0.084158	-0.098403	-0.108131	-0.066353	-0.075369
	-0.144014	-0.193507	-0.214867	-0.09708	-0.084772	-0.094022	-0.09198	-0.084242	-0.098464	-0.108243	-0.066548	-0.075463
	-0.144329	-0.193709	-0.215083	-0.0971	-0.084841	-0.094044	-0.0921	-0.084228	-0.098502	-0.108191	-0.066573	-0.075407
	-0.144377	-0.193802	-0.215222	-0.09704	-0.084848	-0.094117	-0.09222	-0.08424	-0.098568	-0.108199	-0.06658	-0.075433
	-0.144323	-0.193912	-0.215331	-0.09709	-0.08479	-0.094174	-0.09225	-0.084393	-0.09865	-0.108319	-0.066673	-0.075559
	-0.144487	-0.194002	-0.215466	-0.09721	-0.084848	-0.094193	-0.09241	-0.084427	-0.098763	-0.108452	-0.066714	-0.075647
	-0.144623	-0.194156	-0.215528	-0.09723	-0.084934	-0.0942	-0.09247	-0.084523	-0.098754	-0.108581	-0.066737	-0.075798
	-0.14458	-0.194289	-0.21573	-0.09728	-0.084988	-0.094266	-0.09252	-0.084566	-0.098852	-0.108676	-0.066843	-0.075913
	-0.144648	-0.194371	-0.215917	-0.09739	-0.085055	-0.094382	-0.09263	-0.084626	-0.098849	-0.108822	-0.066827	-0.075858
	-0.144862	-0.194583	-0.216069	-0.09749	-0.08506	-0.09451	-0.09267	-0.084681	-0.098968	-0.108896	-0.066832	-0.075936
	-0.144946	-0.194718	-0.216176	-0.09747	-0.085182	-0.094541	-0.09272	-0.084732	-0.099132	-0.108899	-0.066867	-0.075963
	-0.145023	-0.194743	-0.216268	-0.09761	-0.085294	-0.094502	-0.09293	-0.084802	-0.099174	-0.108906	-0.066936	-0.075991
	-0.145085	-0.194881	-0.216371	-0.09771	-0.085357	-0.094537	-0.09292	-0.084897	-0.099211	-0.109087	-0.066955	-0.076046
	-0.145299	-0.194906	-0.216476	-0.09782	-0.085399	-0.094677	-0.0929	-0.085023	-0.099297	-0.109265	-0.067036	-0.076031
	-0.145458	-0.194994	-0.216554	-0.09795	-0.08545	-0.094714	-0.09299	-0.085034	-0.099351	-0.109336	-0.067146	-0.076115
	-0.145443	-0.195086	-0.216657	-0.09791	-0.085488	-0.094754	-0.09317	-0.084987	-0.0994	-0.109316	-0.067213	-0.076145
	-0.145496	-0.195256	-0.216846	-0.09789	-0.085601	-0.094825	-0.09323	-0.085073	-0.099531	-0.109412	-0.067327	-0.076205
	-0.145666	-0.195525	-0.216945	-0.09793	-0.0856	-0.09486	-0.09312	-0.085292	-0.099637	-0.1095	-0.067393	-0.076381
	-0.145768	-0.195566	-0.217079	-0.09804	-0.085557	-0.094786	-0.09325	-0.085242	-0.099689	-0.10956	-0.067411	-0.076392
	-0.145896	-0.195695	-0.217215	-0.09818	-0.08557	-0.094892	-0.09343	-0.085174	-0.099734	-0.109649	-0.067456	-0.076356
	-0.145984	-0.195826	-0.217408	-0.09823	-0.085658	-0.095139	-0.09351	-0.085298	-0.099857	-0.109783	-0.06741	-0.076388
	-0.146003	-0.195945	-0.217507	-0.09821	-0.085742	-0.095351	-0.09359	-0.085367	-0.099939	-0.109822	-0.067381	-0.076431
	-0.146121	-0.196112	-0.217618	-0.09839	-0.08573	-0.095393	-0.09358	-0.085341	-0.099952	-0.109883	-0.067451	-0.076502
	-0.146303	-0.196162	-0.21777	-0.09846	-0.085811	-0.095364	-0.09356	-0.085476	-0.099995	-0.109924	-0.067492	-0.076556
	-0.146399	-0.196196	-0.217951	-0.09843	-0.085931	-0.095443	-0.09373	-0.085566	-0.100111	-0.10999	-0.067626	-0.076663
	-0.14654	-0.196287	-0.218026	-0.09847	-0.086026	-0.095425	-0.09385	-0.085541	-0.100071	-0.110018	-0.067732	-0.076727
	-0.146604	-0.196455	-0.21816	-0.09852	-0.086127	-0.095489	-0.09385	-0.085595	-0.100006	-0.11004	-0.067814	-0.076889
	-0.14672	-0.196658	-0.218414	-0.09865	-0.086172	-0.095622	-0.09383	-0.085662	-0.100125	-0.110148	-0.067826	-0.076934
	-0.146886	-0.19675	-0.218534	-0.09873	-0.086232	-0.095691	-0.09394	-0.085586	-0.100247	-0.110199	-0.067908	-0.07688
	-0.147034	-0.19678	-0.218575	-0.09876	-0.086215	-0.095744	-0.09415	-0.085712	-0.10036	-0.110345	-0.067908	-0.076935
	-0.147029	-0.196948	-0.218656	-0.09882	-0.086355	-0.095885	-0.09413	-0.085973	-0.100603	-0.110559	-0.06807	-0.077006
	-0.147052	-0.197181	-0.218715	-0.0991	-0.086414	-0.095921	-0.09413	-0.085948	-0.10075	-0.110483	-0.068068	-0.077088
	-0.147234	-0.197343	-0.218938	-0.09909	-0.086388	-0.095955	-0.09412	-0.086002	-0.100731	-0.110537	-0.067977	-0.077245
	-0.147307	-0.197441	-0.219229	-0.09912	-0.086525	-0.096017	-0.09424	-0.086104	-0.100774	-0.110642	-0.068134	-0.077258
	-0.147408	-0.197482	-0.219341	-0.09921	-0.086673	-0.096082	-0.09442	-0.086126	-0.100748	-0.110706	-0.068065	-0.077185
	-0.147481	-0.197605	-0.219329	-0.09924	-0.086715	-0.096127	-0.0944	-0.086098	-0.100715	-0.110954	-0.068138	-0.077232
	-0.147515	-0.197706	-0.219461	-0.09929	-0.08668	-0.09618	-0.09439	-0.086168	-0.10099	-0.111064	-0.068236	-0.077369
	-0.147746	-0.197837	-0.219658	-0.09933	-0.086775	-0.09623	-0.09444	-0.086247	-0.101064	-0.111066	-0.068163	-0.077406
	-0.147858	-0.197992	-0.219862	-0.0994	-0.086891	-0.096332	-0.09455	-0.08633	-0.101038	-0.111001	-0.068179	-0.077366
	-0.147943	-0.19805	-0.219948	-0.09943	-0.086826	-0.096441	-0.09461	-0.086361	-0.101168	-0.111072	-0.068303	-0.077443
	-0.147936	-0.198158	-0.220044	-0.09952	-0.086836	-0.096345	-0.09467	-0.086338	-0.101294	-0.111215	-0.068372	-0.077429
	-0.148047	-0.198308	-0.220176	-0.09968	-0.087029	-0.096455	-0.09479	-0.086473	-0.101177	-0.111339	-0.068527	-0.077463
	-0.14823	-0.198503	-0.220292	-0.0997	-0.087001	-0.096584	-0.09491	-0.086549	-0.10121	-0.111413	-0.068547	-0.077611
	-0.148277	-0.198604	-0.220455	-0.0997	-0.086988	-0.096601	-0.09495	-0.086536	-0.101288	-0.111466	-0.068569	-0.077702
	-0.148373	-0.198656	-0.220584	-0.09975	-0.087052	-0.096692	-0.09507	-0.086576	-0.101351	-0.111653	-0.06862	-0.077854
	-0.14852	-0.198731	-0.220728	-0.09989	-0.087173	-0.096703	-0.09512	-0.086642	-0.101418	-0.111665	-0.068625	-0.077905
	-0.148558	-0.198777	-0.220862	-0.09991	-0.087179	-0.096724	-0.09509	-0.086649	-0.101414	-0.111619	-0.068699	-0.077845
	-0.148629	-0.198885	-0.220989	-0.09993	-0.087153	-0.096854	-0.09521	-0.086746	-0.101497	-0.11167	-0.068697	-0.077863
	-0.148863	-0.199034	-0.221098	-0.10006	-0.087249	-0.096819	-0.0953	-0.086785	-0.10161	-0.111755	-0.068782	-0.07777
	-0.148978	-0.199111	-0.22131	-0.09996	-0.087411	-0.096846	-0.09536	-0.08679	-0.10158	-0.111843	-0.068883	-0.077851
	-0.14917	-0.199234	-0.221365	-0.1001	-0.087492	-0.097009	-0.09555	-0.086768	-0.101617	-0.111883	-0.06888	-0.078041
	-0.149314	-0.199408	-0.22149	-0.10024	-0.087595	-0.097044	-0.09552	-0.086917	-0.101747	-0.111943	-0.068905	-0.078137
	-0.149484	-0.199471	-0.221705	-0.1004	-0.087659	-0.097076	-0.09548	-0.087095	-0.101848	-0.112039	-0.069031	-0.078162
	-0.149555	-0.199627	-0.221806	-0.10056	-0.087692	-0.097147	-0.09558	-0.087165	-0.101999	-0.112177	-0.069025	-0.078185
	-0.14954	-0.199816	-0.222027	-0.10055	-0.087716	-0.097302	-0.09578	-0.087279	-0.102067	-0.112243	-0.068922	-0.07823
	-0.149543	-0.199946	-0.222157	-0.10063	-0.087715	-0.097452	-0.0958	-0.087332	-0.102036	-0.112309	-0.069048	-0.078151
	-0.149611	-0.200045	-0.222181	-0.10074	-0.087759	-0.09754	-0.09581	-0.087296	-0.102046	-0.112342	-0.069248	-0.078155
	-0.149767	-0.20014	-0.222288	-0.10079	-0.087744	-0.09759	-0.09589	-0.087405	-0.102108	-0.112429	-0.069328	-0.078276
	-0.149927	-0.20024	-0.222392	-0.10078	-0.087864	-0.097587	-0.09604	-0.087451	-0.102215	-0.112557	-0.069296	-0.078304
	-0.150014	-0.200391	-0.222588	-0.10089	-0.087929	-0.097574	-0.09613	-0.087495	-0.10237	-0.112685	-0.069246	-0.078399
	-0.150167	-0.200503	-0.222732	-0.101	-0.087945	-0.09768	-0.09618	-0.087626	-0.102501	-0.112727	-0.069289	-0.078484
	-0.150301	-0.200606	-0.222781	-0.10094	-0.087993	-0.097744	-0.09638	-0.0877	-0.102524	-0.112759	-0.069344	-0.078609
	-0.15019	-0.200736	-0.222913	-0.10107	-0.08805	-0.097699	-0.09638	-0.087799	-0.102576	-0.112747	-0.069412	-0.078678
	-0.150329	-0.200912	-0.223195	-0.10116	-0.088238	-0.097751	-0.0964	-0.087823	-0.102645	-0.112808	-0.069384	-0.07866
	-0.150528	-0.20101	-0.223249	-0.1012	-0.088315	-0.09789	-0.09644	-0.087879	-0.102639	-0.113006	-0.069517	-0.078695
	-0.150569	-0.201142	-0.223325	-0.1013	-0.088393	-0.097978	-0.09642	-0.087944	-0.102724	-0.113106	-0.069658	-0.078706
	-0.150659	-0.201286	-0.223386	-0.1013	-0.088357	-0.097911	-0.09648	-0.087972	-0.102823	-0.113108	-0.069701	-0.078808
	-0.15076	-0.201445	-0.22354	-0.10131	-0.08833	-0.09798	-0.09655	-0.087997	-0.10284	-0.113249	-0.069704	-0.078976
	-0.150916	-0.201523	-0.223781	-0.10151	-0.088423	-0.098103	-0.09662	-0.088086	-0.102765	-0.113394	-0.069711	-0.078946
	-0.150984	-0.201563	-0.223985	-0.1016	-0.088513	-0.098173	-0.09675	-0.088025	-0.102855	-0.113498	-0.069886	-0.078847
	-0.151108	-0.201672	-0.224207	-0.10161	-0.088623	-0.098296	-0.09697	-0.088105	-0.103002	-0.113541	-0.069911	-0.078981
	-0.151146	-0.201806	-0.224249	-0.10171	-0.088578	-0.098448	-0.09706	-0.088149	-0.103147	-0.113635	-0.069866	-0.079061
	-0.151274	-0.201932	-0.224394	-0.10187	-0.088568	-0.098509	-0.09708	-0.088206	-0.103174	-0.113719	-0.069945	-0.079061
	-0.151479	-0.202037	-0.224534	-0.10186	-0.088739	-0.098458	-0.09709	-0.088323	-0.103199	-0.113679	-0.069938	-0.07926
	-0.1516	-0.20221	-0.22461	-0.1018	-0.088796	-0.098504	-0.0972	-0.088413	-0.103384	-0.113777	-0.069947	-0.07928
	-0.151687	-0.202352	-0.224742	-0.1019	-0.088808	-0.098556	-0.09713	-0.088453	-0.103493	-0.113867	-0.070006	-0.079201
	-0.151791	-0.202456	-0.224824	-0.1021	-0.088917	-0.098556	-0.09707	-0.088541	-0.103525	-0.113944	-0.070102	-0.079291
	-0.151948	-0.202531	-0.22495	-0.10214	-0.089057	-0.098645	-0.09725	-0.088631	-0.103586	-0.114031	-0.070183	-0.079367
	-0.152098	-0.202652	-0.225057	-0.10219	-0.089096	-0.098759	-0.09743	-0.088696	-0.103607	-0.114139	-0.070163	-0.079371
	-0.152199	-0.202802	-0.225098	-0.10221	-0.089141	-0.098721	-0.09755	-0.088751	-0.103664	-0.114226	-0.070261	-0.079429
	-0.152243	-0.202955	-0.225252	-0.10224	-0.089127	-0.098787	-0.09753	-0.088772	-0.103773	-0.114187	-0.070396	-0.079429
	-0.152254	-0.203071	-0.225411	-0.1023	-0.089079	-0.098979	-0.09758	-0.08872	-0.103883	-0.114334	-0.070348	-0.079416
	-0.152372	-0.203157	-0.225561	-0.10243	-0.089255	-0.099008	-0.09765	-0.088764	-0.103906	-0.114418	-0.070411	-0.079486
	-0.152346	-0.20325	-0.2258	-0.10238	-0.0894	-0.09905	-0.09772	-0.088769	-0.103896	-0.11448	-0.070431	-0.079606
	-0.152593	-0.203353	-0.225897	-0.10247	-0.089389	-0.099154	-0.09785	-0.088802	-0.104056	-0.114634	-0.070403	-0.079681
	-0.152818	-0.203572	-0.226021	-0.10256	-0.089483	-0.099179	-0.09789	-0.088898	-0.10419	-0.114591	-0.070638	-0.0797
	-0.15285	-0.203623	-0.226148	-0.10258	-0.0896	-0.099269	-0.09794	-0.089	-0.104148	-0.114587	-0.070695	-0.079848
	-0.152845	-0.203672	-0.226222	-0.10269	-0.089506	-0.099377	-0.09802	-0.089135	-0.104171	-0.114754	-0.070625	-0.079942
	-0.152946	-0.203794	-0.226362	-0.10282	-0.089476	-0.099382	-0.09814	-0.089163	-0.104258	-0.114894	-0.070655	-0.079953
	-0.153159	-0.203887	-0.226511	-0.10277	-0.089586	-0.099365	-0.09819	-0.089227	-0.104284	-0.114991	-0.070803	-0.080002
	-0.153254	-0.204015	-0.226668	-0.10281	-0.08972	-0.099489	-0.09825	-0.089274	-0.104209	-0.11518	-0.070934	-0.080023
	-0.153351	-0.204153	-0.226841	-0.10289	-0.089783	-0.09966	-0.09824	-0.089302	-0.104315	-0.115227	-0.070882	-0.080147
	-0.153418	-0.204361	-0.226913	-0.10288	-0.089798	-0.099708	-0.09852	-0.089321	-0.104471	-0.11517	-0.070757	-0.080254
	-0.153406	-0.204521	-0.227026	-0.10303	-0.089847	-0.09971	-0.09862	-0.089432	-0.104648	-0.115265	-0.070774	-0.080306
	-0.153589	-0.204641	-0.227212	-0.10309	-0.089907	-0.099848	-0.09854	-0.089609	-0.104763	-0.115386	-0.070879	-0.080282
	-0.153837	-0.204725	-0.227339	-0.10321	-0.089935	-0.099904	-0.09857	-0.089686	-0.104768	-0.115384	-0.071075	-0.080228
	-0.153927	-0.204964	-0.227452	-0.10324	-0.09008	-0.099955	-0.09864	-0.08965	-0.104822	-0.115444	-0.071073	-0.080184
	-0.154025	-0.204993	-0.227615	-0.10336	-0.09017	-0.09998	-0.09878	-0.089661	-0.10496	-0.115544	-0.071186	-0.080327
	-0.154101	-0.204995	-0.227791	-0.10342	-0.09016	-0.100008	-0.09899	-0.089788	-0.105171	-0.115696	-0.071286	-0.080425
	-0.154142	-0.20509	-0.227952	-0.10339	-0.090246	-0.100095	-0.09899	-0.08981	-0.105263	-0.115782	-0.071177	-0.080464
	-0.154219	-0.205236	-0.228066	-0.10346	-0.090314	-0.100127	-0.09891	-0.089793	-0.105153	-0.115777	-0.071171	-0.080572
	-0.15437	-0.205387	-0.228153	-0.10361	-0.090357	-0.100254	-0.09894	-0.08989	-0.105176	-0.11579	-0.07129	-0.080569
	-0.154549	-0.205476	-0.228213	-0.10377	-0.090349	-0.100357	-0.09903	-0.090002	-0.105309	-0.115854	-0.07131	-0.080662
	-0.154709	-0.205639	-0.228479	-0.10376	-0.090335	-0.1004	-0.09918	-0.090031	-0.105421	-0.115891	-0.071404	-0.080736
	-0.154836	-0.205831	-0.228611	-0.10376	-0.090495	-0.100377	-0.09926	-0.09008	-0.105494	-0.116003	-0.071443	-0.080808
	-0.154997	-0.205883	-0.2287	-0.10381	-0.090464	-0.100503	-0.09925	-0.090096	-0.105525	-0.116064	-0.071372	-0.080789
	-0.155062	-0.205956	-0.22886	-0.10387	-0.090556	-0.100607	-0.09938	-0.090151	-0.105583	-0.116126	-0.071519	-0.080838
	-0.155117	-0.206178	-0.228984	-0.10408	-0.090717	-0.100585	-0.09956	-0.090236	-0.105677	-0.116227	-0.071696	-0.081026
	-0.15521	-0.206312	-0.229092	-0.10414	-0.090747	-0.100724	-0.09962	-0.09039	-0.105713	-0.116344	-0.071803	-0.08107
	-0.155196	-0.206343	-0.229257	-0.10412	-0.090785	-0.100887	-0.09961	-0.090523	-0.105776	-0.116339	-0.071689	-0.080957
	-0.155277	-0.206442	-0.229366	-0.10425	-0.090832	-0.100957	-0.0997	-0.090571	-0.105775	-0.11644	-0.07164	-0.080929
	-0.155353	-0.206607	-0.229515	-0.10432	-0.090908	-0.100922	-0.09987	-0.090603	-0.105759	-0.116544	-0.071817	-0.081064
	-0.155456	-0.206761	-0.229677	-0.10433	-0.090886	-0.100909	-0.09989	-0.090677	-0.105847	-0.116632	-0.07183	-0.081131
	-0.155739	-0.206867	-0.229667	-0.10436	-0.090961	-0.100956	-0.09987	-0.090694	-0.106106	-0.116593	-0.071915	-0.081166
	-0.155926	-0.206894	-0.229865	-0.10439	-0.091002	-0.101026	-0.09981	-0.090588	-0.106231	-0.116594	-0.072028	-0.081237
	-0.155986	-0.207001	-0.230105	-0.10456	-0.090973	-0.10102	-0.0998	-0.090685	-0.106217	-0.116815	-0.072051	-0.081382
	-0.156037	-0.207068	-0.230277	-0.10473	-0.091116	-0.101036	-0.10002	-0.0909	-0.106247	-0.116903	-0.072012	-0.081402
	-0.156161	-0.20723	-0.230324	-0.10476	-0.091314	-0.101167	-0.10017	-0.090972	-0.106387	-0.116946	-0.07216	-0.08147
	-0.156222	-0.207411	-0.23036	-0.10472	-0.091353	-0.101334	-0.10023	-0.090962	-0.106451	-0.11698	-0.072328	-0.08159
	-0.15627	-0.20749	-0.230532	-0.1047	-0.091369	-0.10139	-0.10026	-0.090976	-0.106503	-0.117138	-0.072211	-0.081598
	-0.156442	-0.207642	-0.230678	-0.10473	-0.091472	-0.101281	-0.10026	-0.091061	-0.106485	-0.117292	-0.072259	-0.081685
	-0.156607	-0.207825	-0.230872	-0.10484	-0.091425	-0.101425	-0.10032	-0.091076	-0.106556	-0.117375	-0.072375	-0.081774
	-0.156691	-0.207972	-0.231024	-0.10506	-0.091392	-0.101612	-0.10032	-0.091145	-0.106676	-0.11746	-0.072476	-0.08173
	-0.156788	-0.207979	-0.231145	-0.10523	-0.091488	-0.101739	-0.10041	-0.091285	-0.106705	-0.117437	-0.072593	-0.081725
	-0.156844	-0.208004	-0.231233	-0.10528	-0.091561	-0.101707	-0.1005	-0.091343	-0.106761	-0.11746	-0.072577	-0.081882
	-0.156987	-0.208116	-0.231349	-0.10521	-0.091663	-0.101751	-0.10057	-0.091362	-0.106897	-0.117481	-0.072561	-0.081988
	-0.157194	-0.208273	-0.231454	-0.10523	-0.091743	-0.10178	-0.1007	-0.091495	-0.106981	-0.117681	-0.072546	-0.082088
	-0.157225	-0.208399	-0.231685	-0.10527	-0.091739	-0.101849	-0.10075	-0.091555	-0.106959	-0.117845	-0.072547	-0.082178
	-0.157363	-0.208555	-0.231912	-0.10533	-0.091827	-0.101867	-0.10074	-0.091525	-0.106999	-0.117869	-0.072641	-0.082274
	-0.157307	-0.208585	-0.232059	-0.10547	-0.091837	-0.101918	-0.10081	-0.091483	-0.107002	-0.117985	-0.072785	-0.08224
	-0.157361	-0.208668	-0.232155	-0.10558	-0.091935	-0.102059	-0.10096	-0.091572	-0.107108	-0.118036	-0.072706	-0.082227
	-0.157652	-0.208915	-0.232285	-0.10566	-0.092022	-0.10217	-0.10104	-0.091685	-0.107259	-0.117988	-0.072643	-0.082274
	-0.157736	-0.209029	-0.232378	-0.10582	-0.092052	-0.102274	-0.101	-0.091843	-0.107294	-0.118029	-0.072714	-0.082226
	-0.157778	-0.209177	-0.232468	-0.10577	-0.092117	-0.102358	-0.10114	-0.091794	-0.107274	-0.118176	-0.072867	-0.082322
	-0.157858	-0.209307	-0.232599	-0.10578	-0.092229	-0.102391	-0.10139	-0.091866	-0.107285	-0.118286	-0.073107	-0.082397
	-0.157968	-0.209456	-0.232723	-0.10592	-0.092139	-0.102385	-0.10142	-0.092034	-0.107401	-0.118418	-0.07313	-0.082366
	-0.158036	-0.209541	-0.23286	-0.10584	-0.092163	-0.102482	-0.10137	-0.092205	-0.107554	-0.118425	-0.073055	-0.082432
	-0.158204	-0.209689	-0.233023	-0.10592	-0.092235	-0.1027	-0.10146	-0.092153	-0.107572	-0.118536	-0.073026	-0.082487
	-0.158365	-0.209787	-0.233139	-0.10612	-0.092271	-0.102711	-0.10155	-0.092067	-0.107696	-0.118648	-0.073092	-0.082471
	-0.158487	-0.209817	-0.233262	-0.10612	-0.092407	-0.102608	-0.10159	-0.092097	-0.107822	-0.118574	-0.073238	-0.082586
	-0.158646	-0.209942	-0.233293	-0.106	-0.092528	-0.10268	-0.10161	-0.092096	-0.107786	-0.118618	-0.07326	-0.082751
	-0.158647	-0.210038	-0.233429	-0.10618	-0.092645	-0.102808	-0.10163	-0.092207	-0.107824	-0.118796	-0.073269	-0.082854
	-0.158793	-0.210137	-0.233563	-0.10625	-0.092654	-0.1029	-0.10173	-0.092372	-0.107976	-0.118856	-0.073373	-0.082858
	-0.158804	-0.210314	-0.233766	-0.1063	-0.092697	-0.102969	-0.10178	-0.092492	-0.108069	-0.118837	-0.073447	-0.082863
	-0.158896	-0.210385	-0.233932	-0.10634	-0.092849	-0.102869	-0.10192	-0.092472	-0.108159	-0.118881	-0.073543	-0.08293
	-0.159044	-0.210456	-0.233989	-0.10646	-0.092925	-0.102971	-0.10204	-0.092407	-0.108234	-0.118956	-0.073565	-0.083001
	-0.159246	-0.210588	-0.234154	-0.10652	-0.09292	-0.10309	-0.10206	-0.092439	-0.108258	-0.119111	-0.073671	-0.083057
	-0.159311	-0.21074	-0.234387	-0.10654	-0.092949	-0.103108	-0.10208	-0.092539	-0.10834	-0.119239	-0.073672	-0.083085
	-0.159322	-0.210898	-0.234481	-0.10666	-0.093016	-0.103168	-0.10218	-0.0927	-0.108397	-0.119292	-0.073656	-0.08306
	-0.159495	-0.211035	-0.234596	-0.10675	-0.093132	-0.103399	-0.10229	-0.092785	-0.108337	-0.119333	-0.073704	-0.083116
	-0.159628	-0.211093	-0.234771	-0.10686	-0.093043	-0.103432	-0.10221	-0.092818	-0.108378	-0.119344	-0.07373	-0.083154
	-0.159642	-0.211282	-0.234831	-0.10687	-0.093155	-0.103382	-0.10234	-0.092832	-0.108552	-0.119492	-0.073832	-0.083153
	-0.159902	-0.211326	-0.234931	-0.10697	-0.093226	-0.103415	-0.10245	-0.092956	-0.108722	-0.119656	-0.073773	-0.083268
	-0.16007	-0.21133	-0.235079	-0.10701	-0.093261	-0.103489	-0.10247	-0.092973	-0.108739	-0.119605	-0.073805	-0.083345
	-0.160065	-0.211545	-0.235211	-0.10703	-0.093377	-0.103662	-0.1026	-0.093029	-0.108719	-0.119639	-0.073979	-0.083362
	-0.160191	-0.211649	-0.235292	-0.10715	-0.093489	-0.103737	-0.10273	-0.093093	-0.108807	-0.119807	-0.074076	-0.083478
	-0.160333	-0.211893	-0.235429	-0.10722	-0.093528	-0.10382	-0.1029	-0.093129	-0.108858	-0.120029	-0.074066	-0.083511
	-0.160419	-0.212021	-0.235665	-0.10723	-0.093516	-0.103962	-0.10286	-0.093261	-0.108949	-0.120162	-0.074017	-0.083483
	-0.160543	-0.212086	-0.235806	-0.10734	-0.093606	-0.103964	-0.10275	-0.093304	-0.109123	-0.120103	-0.074092	-0.08359
	-0.160591	-0.212234	-0.236028	-0.10738	-0.093674	-0.103902	-0.10273	-0.093263	-0.109156	-0.120151	-0.074183	-0.083771
	-0.160567	-0.212263	-0.236193	-0.10748	-0.093719	-0.104059	-0.10299	-0.093377	-0.109145	-0.120163	-0.074299	-0.083778
	-0.160708	-0.212243	-0.236194	-0.1075	-0.093659	-0.104162	-0.10304	-0.093405	-0.10929	-0.120221	-0.074334	-0.083776
	-0.160792	-0.212475	-0.236273	-0.10755	-0.093574	-0.104201	-0.10304	-0.09347	-0.109377	-0.120343	-0.074367	-0.083913
	-0.160907	-0.212661	-0.236485	-0.10772	-0.093743	-0.104224	-0.10327	-0.093513	-0.10941	-0.120489	-0.074373	-0.083963
	-0.161154	-0.212683	-0.236582	-0.10773	-0.093996	-0.104261	-0.10329	-0.093559	-0.109499	-0.120541	-0.07435	-0.083987
	-0.16114	-0.212816	-0.236698	-0.10774	-0.09399	-0.104293	-0.10334	-0.093598	-0.109554	-0.120598	-0.074344	-0.084091
	-0.161362	-0.21301	-0.236848	-0.10785	-0.093977	-0.104302	-0.10337	-0.093657	-0.109531	-0.120709	-0.074506	-0.084078
	-0.161501	-0.213147	-0.236915	-0.10792	-0.093952	-0.104465	-0.10334	-0.093731	-0.109616	-0.120782	-0.074568	-0.084106
	-0.161503	-0.213299	-0.237025	-0.10799	-0.094056	-0.104487	-0.10337	-0.093794	-0.109752	-0.120847	-0.074577	-0.084246
	-0.161554	-0.213452	-0.237196	-0.10803	-0.094174	-0.104587	-0.10351	-0.09383	-0.109856	-0.120795	-0.074624	-0.084236
	-0.161636	-0.213597	-0.237377	-0.10803	-0.094208	-0.104701	-0.10366	-0.093882	-0.10993	-0.120929	-0.074669	-0.084232
	-0.161718	-0.213693	-0.237491	-0.10811	-0.094231	-0.10467	-0.10378	-0.094109	-0.109963	-0.121098	-0.074805	-0.084449
	-0.161826	-0.213803	-0.237603	-0.10818	-0.094258	-0.104725	-0.10382	-0.094131	-0.110001	-0.121019	-0.074852	-0.084608
	-0.161945	-0.213953	-0.237773	-0.10827	-0.094341	-0.104858	-0.10384	-0.094108	-0.110134	-0.120944	-0.074878	-0.08457
	-0.162113	-0.214081	-0.237967	-0.10839	-0.09445	-0.104961	-0.10397	-0.09423	-0.110192	-0.121	-0.07491	-0.084554
	-0.162166	-0.214151	-0.238108	-0.10842	-0.094624	-0.104915	-0.104	-0.094283	-0.110147	-0.121156	-0.074956	-0.084565
	-0.162398	-0.214213	-0.238212	-0.10848	-0.094636	-0.105043	-0.10404	-0.094229	-0.11013	-0.121281	-0.074999	-0.084634
	-0.162635	-0.214211	-0.238314	-0.10845	-0.094595	-0.105182	-0.10415	-0.094208	-0.110286	-0.121299	-0.075027	-0.084703
	-0.162843	-0.214334	-0.238433	-0.10848	-0.094657	-0.105281	-0.10425	-0.094311	-0.110257	-0.121457	-0.07515	-0.08461
	-0.162931	-0.21453	-0.238472	-0.10854	-0.094735	-0.105331	-0.10437	-0.094513	-0.110356	-0.121585	-0.075159	-0.084647
	-0.162887	-0.214685	-0.23856	-0.10862	-0.094711	-0.105318	-0.10448	-0.094546	-0.110582	-0.121557	-0.075198	-0.084791
	-0.16296	-0.214936	-0.238704	-0.10874	-0.094742	-0.105338	-0.10449	-0.094528	-0.110667	-0.121579	-0.075197	-0.08487
	-0.163071	-0.215049	-0.238918	-0.10888	-0.094873	-0.105438	-0.10455	-0.094642	-0.110691	-0.121764	-0.075161	-0.084974
	-0.163096	-0.215004	-0.239094	-0.10894	-0.094937	-0.105512	-0.10472	-0.094665	-0.110737	-0.12188	-0.075268	-0.085005
	-0.163136	-0.215107	-0.239178	-0.10886	-0.094999	-0.105611	-0.10473	-0.094673	-0.110927	-0.121851	-0.075475	-0.084987
	-0.163304	-0.215269	-0.239288	-0.10897	-0.094992	-0.105592	-0.10479	-0.094786	-0.11094	-0.121953	-0.075474	-0.085115
	-0.163468	-0.215376	-0.2394	-0.10908	-0.095259	-0.105548	-0.10472	-0.094862	-0.11091	-0.122053	-0.075506	-0.085195
	-0.16372	-0.215506	-0.23945	-0.10907	-0.095301	-0.105684	-0.10482	-0.094905	-0.11102	-0.12205	-0.075544	-0.085215
	-0.163837	-0.215644	-0.239635	-0.10922	-0.095225	-0.105754	-0.105	-0.094964	-0.111125	-0.122126	-0.075616	-0.085247
	-0.163856	-0.215733	-0.23984	-0.10931	-0.095235	-0.105901	-0.10503	-0.095031	-0.111174	-0.122263	-0.075809	-0.085291
	-0.16397	-0.215925	-0.239971	-0.10936	-0.095288	-0.105951	-0.10499	-0.095118	-0.111221	-0.122368	-0.075806	-0.085311
	-0.164108	-0.216017	-0.240108	-0.10936	-0.095306	-0.106058	-0.10511	-0.095197	-0.111353	-0.122454	-0.075843	-0.085338
	-0.16418	-0.216068	-0.240289	-0.10949	-0.095423	-0.106152	-0.10521	-0.095175	-0.111313	-0.122514	-0.075825	-0.085522
	-0.164207	-0.216167	-0.240459	-0.10955	-0.095448	-0.106171	-0.10522	-0.09521	-0.111385	-0.122592	-0.075918	-0.085499
	-0.164287	-0.216299	-0.240528	-0.10965	-0.09547	-0.106268	-0.1053	-0.095227	-0.111466	-0.12267	-0.075993	-0.085505
	-0.164529	-0.216542	-0.240568	-0.10982	-0.095663	-0.106317	-0.10534	-0.095318	-0.111504	-0.122665	-0.075972	-0.085613
	-0.164787	-0.216612	-0.240606	-0.10983	-0.09578	-0.106374	-0.10531	-0.095439	-0.111618	-0.122703	-0.076064	-0.085678
	-0.164819	-0.216737	-0.240725	-0.10982	-0.095825	-0.106397	-0.10538	-0.095547	-0.111721	-0.122755	-0.076088	-0.085704
	-0.164784	-0.216819	-0.240828	-0.1099	-0.095911	-0.10649	-0.10547	-0.095492	-0.111784	-0.122904	-0.076094	-0.085607
	-0.164793	-0.216854	-0.24103	-0.10982	-0.095792	-0.106535	-0.10554	-0.095507	-0.111798	-0.123043	-0.076027	-0.08571
	-0.164875	-0.217131	-0.241235	-0.10988	-0.095778	-0.106657	-0.10564	-0.09567	-0.11191	-0.123052	-0.076125	-0.085878
	-0.165075	-0.217287	-0.241444	-0.11001	-0.095924	-0.106768	-0.10574	-0.095762	-0.112102	-0.123111	-0.076284	-0.085959
	-0.165169	-0.21737	-0.241601	-0.1101	-0.096053	-0.106781	-0.10582	-0.095708	-0.112187	-0.123274	-0.076325	-0.08595
	-0.165241	-0.217348	-0.241645	-0.1102	-0.096062	-0.106959	-0.10594	-0.095686	-0.112147	-0.123314	-0.076244	-0.085998
	-0.165311	-0.217488	-0.241775	-0.11026	-0.096063	-0.107043	-0.10602	-0.095789	-0.112115	-0.123414	-0.076307	-0.086087
	-0.165483	-0.217634	-0.241825	-0.1103	-0.096117	-0.10699	-0.10607	-0.095925	-0.112114	-0.123493	-0.076444	-0.086148
	-0.165658	-0.217831	-0.242029	-0.11034	-0.096122	-0.107047	-0.10609	-0.09584	-0.11234	-0.123492	-0.076449	-0.086117
	-0.165648	-0.217961	-0.242191	-0.1104	-0.096175	-0.107191	-0.10618	-0.095936	-0.112453	-0.123566	-0.07661	-0.086126
	-0.165769	-0.218017	-0.242203	-0.11045	-0.096366	-0.107143	-0.10622	-0.096125	-0.112557	-0.123704	-0.076743	-0.086204
	-0.165917	-0.218214	-0.242408	-0.11058	-0.09642	-0.107213	-0.10641	-0.096237	-0.112596	-0.123691	-0.07666	-0.086269
	-0.166012	-0.218264	-0.242646	-0.11073	-0.096436	-0.1073	-0.10656	-0.096312	-0.112608	-0.123698	-0.076601	-0.086423
	-0.166191	-0.218393	-0.242774	-0.11076	-0.09649	-0.107294	-0.10651	-0.096451	-0.112559	-0.123771	-0.076639	-0.08649
	-0.166351	-0.218479	-0.242916	-0.11074	-0.096593	-0.107395	-0.10649	-0.096453	-0.112545	-0.123864	-0.076752	-0.086489
	-0.166479	-0.218631	-0.243014	-0.11079	-0.096624	-0.107527	-0.10653	-0.096393	-0.112621	-0.123973	-0.076793	-0.086642
	-0.166678	-0.21878	-0.243064	-0.11082	-0.096622	-0.107612	-0.10661	-0.09635	-0.112754	-0.124116	-0.076828	-0.086681
	-0.166764	-0.218826	-0.243179	-0.11091	-0.096707	-0.107634	-0.10663	-0.096449	-0.113077	-0.124198	-0.076971	-0.086625
	-0.166822	-0.218976	-0.243312	-0.11095	-0.096781	-0.107754	-0.10679	-0.09653	-0.11309	-0.124154	-0.077054	-0.086682
	-0.166907	-0.219093	-0.243467	-0.11093	-0.096813	-0.107702	-0.10687	-0.096693	-0.113043	-0.124279	-0.077064	-0.086775
	-0.167029	-0.219267	-0.243562	-0.11105	-0.096846	-0.107821	-0.10692	-0.096754	-0.113088	-0.124471	-0.076962	-0.086836
	-0.167124	-0.219374	-0.24378	-0.11116	-0.096971	-0.107823	-0.10708	-0.09684	-0.113192	-0.124432	-0.076985	-0.086819
	-0.167188	-0.219459	-0.244036	-0.11128	-0.097084	-0.107684	-0.10709	-0.096898	-0.113222	-0.124453	-0.077046	-0.086867
	-0.167278	-0.219549	-0.244105	-0.11124	-0.097124	-0.107762	-0.10714	-0.096849	-0.113228	-0.124592	-0.077179	-0.087002
	-0.167381	-0.219716	-0.244251	-0.11132	-0.097181	-0.107933	-0.10716	-0.096946	-0.113349	-0.1247	-0.077229	-0.087062
	-0.167484	-0.219792	-0.244336	-0.11148	-0.097252	-0.108021	-0.10727	-0.096968	-0.113473	-0.124677	-0.077313	-0.087022
	-0.167678	-0.219883	-0.244522	-0.11155	-0.097326	-0.108053	-0.10742	-0.097051	-0.113524	-0.12476	-0.077422	-0.087056
	-0.167731	-0.220043	-0.24465	-0.11145	-0.097441	-0.108015	-0.10744	-0.097192	-0.113618	-0.124836	-0.077435	-0.087165
	-0.167698	-0.220206	-0.244802	-0.11152	-0.097481	-0.108197	-0.10746	-0.097246	-0.11368	-0.124997	-0.07748	-0.087299
	-0.167794	-0.22029	-0.244956	-0.11177	-0.097388	-0.108361	-0.10745	-0.097192	-0.11376	-0.125135	-0.077453	-0.087347
	-0.167979	-0.220455	-0.245099	-0.11183	-0.097321	-0.10833	-0.10748	-0.097224	-0.11382	-0.125159	-0.077447	-0.087331
	-0.168135	-0.220542	-0.245258	-0.11182	-0.09746	-0.108432	-0.10758	-0.09723	-0.113815	-0.1252	-0.077672	-0.087362
	-0.168338	-0.220614	-0.245428	-0.11189	-0.097695	-0.108603	-0.10761	-0.097303	-0.113851	-0.125278	-0.0778	-0.08739
	-0.168539	-0.220721	-0.245508	-0.11184	-0.097785	-0.108675	-0.10769	-0.097352	-0.113909	-0.125353	-0.07779	-0.087383
	-0.168549	-0.220902	-0.245585	-0.11185	-0.097702	-0.108619	-0.10781	-0.097329	-0.114005	-0.125329	-0.077791	-0.087383
	-0.168542	-0.221075	-0.245745	-0.11198	-0.097744	-0.108666	-0.10783	-0.097455	-0.11413	-0.125432	-0.077777	-0.087478
	-0.168653	-0.221132	-0.245873	-0.11218	-0.097805	-0.108832	-0.10794	-0.097587	-0.11417	-0.125487	-0.077868	-0.087637
	-0.168717	-0.221231	-0.246019	-0.11225	-0.09782	-0.108838	-0.10807	-0.097734	-0.114199	-0.125537	-0.077926	-0.087609
	-0.168891	-0.221413	-0.246149	-0.11225	-0.097767	-0.108867	-0.10821	-0.097801	-0.114254	-0.125578	-0.077865	-0.087621
	-0.16928	-0.221516	-0.246323	-0.1123	-0.097851	-0.108919	-0.10835	-0.097811	-0.114339	-0.125656	-0.07788	-0.087825
	-0.169483	-0.22147	-0.24649	-0.1124	-0.09787	-0.108952	-0.10841	-0.097932	-0.114503	-0.125733	-0.078065	-0.087913
	-0.169592	-0.221611	-0.246536	-0.11241	-0.097913	-0.108949	-0.10841	-0.097894	-0.114468	-0.125757	-0.078093	-0.087778
	-0.169595	-0.221885	-0.246667	-0.1125	-0.097933	-0.109089	-0.10841	-0.097853	-0.11441	-0.125887	-0.0781	-0.087892
	-0.169571	-0.221986	-0.246881	-0.11264	-0.097948	-0.109225	-0.10853	-0.097909	-0.114523	-0.126076	-0.078207	-0.088044
	-0.169628	-0.222051	-0.246987	-0.11263	-0.098119	-0.109237	-0.10873	-0.09801	-0.11465	-0.126125	-0.078203	-0.088122
	-0.16973	-0.222194	-0.247049	-0.11268	-0.09839	-0.109301	-0.10893	-0.098051	-0.114764	-0.126041	-0.078247	-0.088124
	-0.169894	-0.222259	-0.247181	-0.11277	-0.098516	-0.10943	-0.10894	-0.098114	-0.11488	-0.126239	-0.078249	-0.088192
	-0.170017	-0.222453	-0.24726	-0.11285	-0.098503	-0.10945	-0.10888	-0.098118	-0.115064	-0.126364	-0.078231	-0.088243
	-0.170148	-0.222479	-0.247344	-0.11282	-0.098456	-0.109525	-0.10902	-0.09811	-0.11516	-0.126322	-0.078357	-0.088292
	-0.170166	-0.222604	-0.247409	-0.11277	-0.098471	-0.109569	-0.10906	-0.098239	-0.115128	-0.126434	-0.078448	-0.088319
	-0.170253	-0.222834	-0.247563	-0.11286	-0.098596	-0.109601	-0.10904	-0.098413	-0.115134	-0.126478	-0.07856	-0.088252
	-0.170382	-0.222905	-0.247719	-0.11303	-0.098631	-0.109698	-0.10921	-0.098496	-0.115173	-0.126649	-0.078576	-0.088342
	-0.17049	-0.223009	-0.24797	-0.11313	-0.098663	-0.10977	-0.10923	-0.098506	-0.115293	-0.126809	-0.078578	-0.088499
	-0.170626	-0.223089	-0.248099	-0.1132	-0.098715	-0.109773	-0.10931	-0.098606	-0.115353	-0.126789	-0.078582	-0.088549
	-0.170726	-0.223144	-0.248124	-0.11323	-0.098818	-0.109934	-0.109466	-0.098674	-0.115391	-0.126767	-0.07859	-0.088621
	-0.170811	-0.223224	-0.248204	-0.1134	-0.098862	-0.110073	-0.109393	-0.098614	-0.115404	-0.126848	-0.078719	-0.088655
	-0.170988	-0.223412	-0.24841	-0.11343	-0.098847	-0.110073	-0.109386	-0.098624	-0.115439	-0.126943	-0.078795	-0.08867
	-0.171082	-0.223618	-0.24864	-0.11327	-0.098961	-0.110094	-0.10935	-0.098689	-0.115597	-0.127011	-0.078952	-0.088748
	-0.171238	-0.223833	-0.248773	-0.11337	-0.099001	-0.110192	-0.109426	-0.098873	-0.115643	-0.127123	-0.079062	-0.088748
	-0.171255	-0.223911	-0.248826	-0.11353	-0.099013	-0.110276	-0.109646	-0.099029	-0.115628	-0.127169	-0.079101	-0.08874
[truncated: 5 more rows]

## Sheet: SDS PAGE main text
Fig. 2
Fig. 4
Fig. 5
Fig. 6
